# Supplementary material for: A new species of the Music frog Nidirana (Anura, Ranidae) from Guizhou Province, China
Source: Zookeys. 2020 Jan 16;904:63–87. doi: 10.3897/zookeys.904.39161 (PMC6978407; doi:10.3897/zookeys.904.39161)
Supplement: XML Treatment for Nidirana yeae [file zookeys.904.39161-treatment1.xml]

<!DOCTYPE tp:taxon-treatment
  PUBLIC "-//TaxonX//DTD Taxonomic Treatment Publishing DTD v0 20100105//EN" "tax-treatment-NSO.dtd">
<tp:taxon-treatment xmlns:tp="http://www.plazi.org/taxpub"><tp:treatment-meta><kwd-group><label>Taxon classification</label><kwd><named-content xmlns:xlink="http://www.w3.org/1999/xlink" content-type="kingdom">Animalia</named-content></kwd><kwd><named-content xmlns:xlink="http://www.w3.org/1999/xlink" content-type="order">Anura</named-content></kwd><kwd><named-content xmlns:xlink="http://www.w3.org/1999/xlink" content-type="family">Ranidae</named-content></kwd></kwd-group><mixed-citation publication-type="journal"><person-group><name><surname>Wei</surname><given-names>Gang</given-names></name><name><surname>Li</surname><given-names>Shi-Ze</given-names></name><name><surname>Liu</surname><given-names>Jing</given-names></name><name><surname>Cheng</surname><given-names>Yan-Lin</given-names></name><name><surname>Xu</surname><given-names>Ning</given-names></name><name><surname>Wang</surname><given-names>Bin</given-names></name></person-group><article-title>A new species of the Music frog <italic><tp:taxon-name><tp:taxon-name-part taxon-name-part-type="genus" reg="Nidirana">Nidirana</tp:taxon-name-part></tp:taxon-name></italic> (<tp:taxon-name><tp:taxon-name-part taxon-name-part-type="order">Anura</tp:taxon-name-part></tp:taxon-name>, <tp:taxon-name><tp:taxon-name-part taxon-name-part-type="family">Ranidae</tp:taxon-name-part></tp:taxon-name>) from Guizhou Province, China</article-title><source>Zookeys</source><day>16</day><month>1</month><year>2020</year><volume>904</volume><fpage>63</fpage><lpage>87</lpage><pub-id pub-id-type="doi">10.3897/zookeys.904.39161</pub-id></mixed-citation></tp:treatment-meta><tp:nomenclature><tp:taxon-name><object-id xmlns:xlink="http://www.w3.org/1999/xlink" content-type="arpha" xlink:type="simple">42301A4E-5191-51B7-B15C-9556E9149DBC</object-id>
              <tp:taxon-name-part taxon-name-part-type="genus" reg="Nidirana">Nidirana</tp:taxon-name-part>
              <tp:taxon-name-part taxon-name-part-type="species" reg="yeae">yeae</tp:taxon-name-part>
              <object-id xmlns:xlink="http://www.w3.org/1999/xlink" content-type="zoobank" xlink:type="simple">http://zoobank.org/B4E44DFA-4720-4B28-8CF1-DEFC6096D2EF</object-id>
            </tp:taxon-name><tp:taxon-status xmlns:xlink="http://www.w3.org/1999/xlink" xlink:type="simple">sp. nov.</tp:taxon-status><xref ref-type="fig" rid="F4">Figures 4</xref><xref ref-type="fig" rid="F5">, 5A–C</xref><xref ref-type="fig" rid="F6">, 6</xref><xref ref-type="table" rid="T1">; Table 1</xref><xref ref-type="supplementary-material" rid="S1">, Suppl. material 1: Table S1</xref></tp:nomenclature><tp:treatment-sec sec-type="material" id="SECID0ELADI"><title>Material examined.</title><p><bold><italic>Holotype.</italic></bold> CIBTZ20190608004 (Figs <xref ref-type="fig" rid="F4">4</xref>, <xref ref-type="fig" rid="F5">5</xref>), adult male, collected by Shi-Ze Li on 6 June 2019 in Huanglian Town (<named-content xmlns:xlink="http://www.w3.org/1999/xlink" content-type="dwc:verbatimCoordinates" xlink:type="simple"><named-content content-type="geo-json" specific-use="{&#34;type&#34;:&#34;Point&#34;,&#34;coordinates&#34;:[107.020030,28.443170]}" id="NCID0EBBDI" xlink:type="simple">28.44317N, 107.02003E</named-content></named-content>; ca. 1170 m a.s.l.), Tongzi County, Guizhou Province, China.</p><fig id="F4" position="float" orientation="portrait"><object-id xmlns:xlink="http://www.w3.org/1999/xlink" content-type="doi" xlink:type="simple">10.3897/zookeys.904.39161.figure4</object-id><object-id xmlns:xlink="http://www.w3.org/1999/xlink" content-type="arpha" xlink:type="simple">120ABC32-11B3-504A-B4F2-A553016C34C8</object-id><label>Figure 4.</label><caption><p>Photos of the holotype CIBTZ20190608004 of <italic><tp:taxon-name><tp:taxon-name-part taxon-name-part-type="genus" reg="Nidirana">Nidirana</tp:taxon-name-part> <tp:taxon-name-part taxon-name-part-type="species" reg="yeae">yeae</tp:taxon-name-part></tp:taxon-name></italic> sp. nov. in life. <bold>A</bold> Dorsal view <bold>B</bold> ventral view <bold>C</bold> dorsal view of hand <bold>D</bold> ventral view of hand <bold>E</bold> ventral view of foot. Key: 1 indicates nuptial pad on the inner side of finger I.</p></caption><graphic xmlns:xlink="http://www.w3.org/1999/xlink" xlink:href="zookeys-904-063-g004.jpg" position="float" orientation="portrait" xlink:type="simple" id="oo_372396.jpg"><uri content-type="original_file" xlink:type="simple">https://binary.pensoft.net/fig/372396</uri></graphic></fig><fig id="F5" position="float" orientation="portrait"><object-id xmlns:xlink="http://www.w3.org/1999/xlink" content-type="doi" xlink:type="simple">10.3897/zookeys.904.39161.figure5</object-id><object-id xmlns:xlink="http://www.w3.org/1999/xlink" content-type="arpha" xlink:type="simple">6D1F7B25-403A-50AB-9A63-CC0085460F49</object-id><label>Figure 5.</label><caption><p>The holotype specimen CIBTZ20190608004 of <italic><tp:taxon-name><tp:taxon-name-part taxon-name-part-type="genus" reg="Nidirana">Nidirana</tp:taxon-name-part> <tp:taxon-name-part taxon-name-part-type="species" reg="yeae">yeae</tp:taxon-name-part></tp:taxon-name></italic> sp. nov. and topotype specimen CIB2011081603 of <italic><tp:taxon-name><tp:taxon-name-part taxon-name-part-type="genus" reg="Nidirana">N.</tp:taxon-name-part> <tp:taxon-name-part taxon-name-part-type="species" reg="daunchina">daunchina</tp:taxon-name-part></tp:taxon-name></italic>. <bold>A–C</bold> Dorsal view, ventral view and dorsolateral view of CIBTZ20190608004 <bold>D–F</bold> dorsal view, ventral view and dorsolateral view of CIB2011081603 <bold>G, H</bold> oral cavity of CIBTZ20190608004 and CIB2011081603 (arrow point to vomerine ridge) <bold>I, J</bold> dorsal view of hand of CIBTZ20190608004 and CIB2011081603 <bold>K, L</bold> ventral view of hand of CIBTZ20190608004 and CIB2011081603 <bold>M, N</bold> ventral view of foot of CIBTZ20190608004 and CIB2011081603.</p></caption><graphic xmlns:xlink="http://www.w3.org/1999/xlink" xlink:href="zookeys-904-063-g005.jpg" position="float" orientation="portrait" xlink:type="simple" id="oo_372397.jpg"><uri content-type="original_file" xlink:type="simple">https://binary.pensoft.net/fig/372397</uri></graphic></fig><p><bold><italic>Paratypes.</italic></bold> A total of nine specimens (eight adult males and one adult female) collected by Shi-Ze Li from Huanglian Town in Tongzi County, Guizhou Province, China. Two male specimens: CIBTZ20160714016 and CIBTZ20160714017 collected on 14 July 2016; one female specimen: CIBTZ20190608005 and six male specimens: CIBTZ20190608001, CIBTZ20190608003, CIBTZ20190608006, CIBTZ20190608010, CIBTZ20190608011, CIBTZ20190608013, CIBTZ20190608016 and CIBTZ20190608017 collected on 8 June 2019.</p></tp:treatment-sec><tp:treatment-sec sec-type="material" id="SECID0E5DDI"><title>Other material examined.</title><p>One tadpole (CIBTZ20190608019) collected by Jing Liu on 8 June 2019.</p></tp:treatment-sec><tp:treatment-sec sec-type="diagnosis" id="SECID0EDEDI"><title>Diagnosis.</title><p><italic><tp:taxon-name><tp:taxon-name-part taxon-name-part-type="genus" reg="Nidirana">Nidirana</tp:taxon-name-part> <tp:taxon-name-part taxon-name-part-type="species" reg="yeae">yeae</tp:taxon-name-part></tp:taxon-name></italic> sp. nov. is assigned to the genus <italic><tp:taxon-name><tp:taxon-name-part taxon-name-part-type="genus" reg="Nidirana">Nidirana</tp:taxon-name-part></tp:taxon-name></italic> based on molecular data and the following combination of characters: absence of thumb-like structure on finger I; disks of digits dilated, rounded; dorsolateral folds distinct; the presence of large suprabrachial gland in male.</p><p><italic><tp:taxon-name><tp:taxon-name-part taxon-name-part-type="genus" reg="Nidirana">Nidirana</tp:taxon-name-part> <tp:taxon-name-part taxon-name-part-type="species" reg="yeae">yeae</tp:taxon-name-part></tp:taxon-name></italic> sp. nov. could be distinguished from its congeners by a combination of the following characters: (1) body of medium size (<abbrev xmlns:xlink="http://www.w3.org/1999/xlink" xlink:title="snout-vent length" id="ABBRID0EIFDI" xlink:type="simple">SVL</abbrev> 41.2–43.5 mm in males and 44.7 mm in female); (2) lateroventral groove only present on toes; (3) relative finger lengths: II &lt; IV &lt; I &lt; III; (4) three metatarsal tubercles on palm; (5) heels overlapping when hindlimbs flexed at right angles to axis of body; (6) tibiotarsal articulation reaching the level of eye when leg stretched forward; (7) a pair of subgular internal vocal sacs at corners of throat in male; (8) nuptial pad present on the inner side of base of fingers I in male in breeding season; (9) tadpole labial tooth row formula with 1:1+1/1+1:2; (10) in male, the advertisement call containing two kinds of note and the call containing 2–6 repeated regular notes.</p></tp:treatment-sec><tp:treatment-sec sec-type="description" id="SECID0EMFDI"><title>Description of holotype.</title><p>Body size medium, <abbrev xmlns:xlink="http://www.w3.org/1999/xlink" xlink:title="snout-vent length" id="ABBRID0ESFDI" xlink:type="simple">SVL</abbrev> 40.2 mm; head slightly wider than long (<abbrev xmlns:xlink="http://www.w3.org/1999/xlink" xlink:title="head width" id="ABBRID0EWFDI" xlink:type="simple">HDW</abbrev>/<abbrev xmlns:xlink="http://www.w3.org/1999/xlink" xlink:title="head length" id="ABBRID0E1FDI" xlink:type="simple">HDL</abbrev> = 1.03), flat above; snout rounded in dorsal and lateral views, slightly projecting beyond lower jaw; a maxillary gland in posterior corner of mouth from snout to tympanum, behind the gland a shoulder gland present; supratympanic fold absent; interorbital space narrower than internarial distance (<abbrev xmlns:xlink="http://www.w3.org/1999/xlink" xlink:title="internasal distance" id="ABBRID0E5FDI" xlink:type="simple">IND</abbrev>/<abbrev xmlns:xlink="http://www.w3.org/1999/xlink" xlink:title="interorbital distance" id="ABBRID0ECGDI" xlink:type="simple">IOD</abbrev> = 1.38); eye large and convex, <abbrev xmlns:xlink="http://www.w3.org/1999/xlink" xlink:title="eye diameter" id="ABBRID0EGGDI" xlink:type="simple">ED</abbrev> 0.76 times of <abbrev xmlns:xlink="http://www.w3.org/1999/xlink" xlink:title="snout length" id="ABBRID0EKGDI" xlink:type="simple">SL</abbrev>; tympanum distinct, large and rounded, 0.76 times of <abbrev xmlns:xlink="http://www.w3.org/1999/xlink" xlink:title="eye diameter" id="ABBRID0EOGDI" xlink:type="simple">ED</abbrev>, and close to eye; vomerine ridge present, but the outline of vomerine ridges are not sharp and almost connected to the internal nostril; tongue deeply notched posteriorly; paired subgular inner vocal sacs at corners of throat.</p><p>Forelimbs moderately robust (<abbrev xmlns:xlink="http://www.w3.org/1999/xlink" xlink:title="lower arm width" id="ABBRID0EUGDI" xlink:type="simple">LW</abbrev>/<abbrev xmlns:xlink="http://www.w3.org/1999/xlink" xlink:title="snout-vent length" id="ABBRID0EYGDI" xlink:type="simple">SVL</abbrev> = 0.08); lower arm and hand less than a half of body length (<abbrev xmlns:xlink="http://www.w3.org/1999/xlink" xlink:title="length of lower arm and hand" id="ABBRID0E3GDI" xlink:type="simple">LAL</abbrev>/<abbrev xmlns:xlink="http://www.w3.org/1999/xlink" xlink:title="snout-vent length" id="ABBRID0EAHDI" xlink:type="simple">SVL</abbrev> = 0.42); relative finger lengths: II &lt; IV &lt; I &lt; III; tip of fingers weakly dilated, forming elongated and pointed disks; lateroventral grooves on the disks of finger absent; fingers free of webbing, with lateral fringes on fingers III and IV; subarticular tubercles prominent and rounded; week supernumerary tubercles below the base of fingers III and IV; palmar tubercles three, elliptic, distinct.</p><p>Hindlimbs relatively robust, tibia 47% of <abbrev xmlns:xlink="http://www.w3.org/1999/xlink" xlink:title="snout-vent length" id="ABBRID0EGHDI" xlink:type="simple">SVL</abbrev>; tibia longer than thigh (<abbrev xmlns:xlink="http://www.w3.org/1999/xlink" xlink:title="tibia length" id="ABBRID0EKHDI" xlink:type="simple">TL</abbrev>/<abbrev xmlns:xlink="http://www.w3.org/1999/xlink" xlink:title="thigh length" id="ABBRID0EOHDI" xlink:type="simple">THL</abbrev> = 1.04); heels overlapping when hindlimbs held at right angles to axis of body; tibiotarsal articulation reaching the level of mid-eye when hindlimb is stretched forward; toes long and thin, relative toe lengths: I &lt; II &lt; V &lt; III &lt; IV; tip of toes dilated, forming significantly elongated disks; distinct lateroventral grooves on toes; webbing weak, webbing formula:</p><p><mml:math xmlns:mml="http://www.w3.org/1998/Math/MathML" id="M1" overflow="scroll"><mml:mo>I</mml:mo><mml:mn>2</mml:mn><mml:mo>-</mml:mo><mml:mn>2</mml:mn><mml:mo>II</mml:mo><mml:mo/><mml:mn>1</mml:mn><mml:mfrac><mml:mn>2</mml:mn><mml:mn>3</mml:mn></mml:mfrac><mml:mo>-</mml:mo><mml:mn>3</mml:mn><mml:mfrac><mml:mn>1</mml:mn><mml:mn>2</mml:mn></mml:mfrac><mml:mo/><mml:mo>III</mml:mo><mml:mo/><mml:mn>2</mml:mn><mml:mfrac><mml:mn>1</mml:mn><mml:mn>2</mml:mn></mml:mfrac><mml:mo>-</mml:mo><mml:mn>3</mml:mn><mml:mfrac><mml:mn>2</mml:mn><mml:mn>3</mml:mn></mml:mfrac><mml:mo/><mml:mo>IV</mml:mo><mml:mn>3</mml:mn><mml:mfrac><mml:mn>2</mml:mn><mml:mn>3</mml:mn></mml:mfrac><mml:mo>-</mml:mo><mml:mn>2</mml:mn><mml:mo>V</mml:mo></mml:math>;</p><p>toes with lateral fringes; subarticular tubercles rounded, prominent; inner metatarsal tubercle elliptic, twice as long as its width; outer metatarsal tubercle indistinct, small and rounded.</p><p>Dorsal skin of head and anterior part of body smooth, posterior part and flanks with several tubercles, some tubercles with black spot; a large suprabrachial gland behind base of forelimb; dorsolateral fold extending from posterior margin of upper eyelid to above groin; several granules on the dorsal surfaces of thigh, tibia, and tarsus; ventral surface of head, body, and limbs smooth, several flattened tubercles densely arranged on the rear of thigh and around vent.</p></tp:treatment-sec><tp:treatment-sec sec-type="Colouration of holotype in life" id="SECID0E4IDI"><title>Colouration of holotype in life.</title><p>In life, dorsal surface and suprabrachial gland pale brown; ﬂank relatively smooth with dense tubercles on region nearly the dorsolateral fold; several black spots on flank, dorsum, and head; a discontinuous light yellow streak from posterior head to cloacae; dorsal forelimbs light brown and one brown stripe in front of the base of forelimb; dorsal hindlimb grey-brown with dense tubercles, three brown bands on the thigh, four on the tibia and the tarsus; tympanum and temporal region black; maxillary gland white; ventral surface smooth, throat and ventral of thigh and forelimbs incarnadine, belly and chest light yellow (Fig. <xref ref-type="fig" rid="F4">4</xref>).</p></tp:treatment-sec><tp:treatment-sec sec-type="Preserved holotype colouration" id="SECID0EHJDI"><title>Preserved holotype colouration.</title><p>Dorsal surface faded to brown; black spots on dorsum and flank more distinct; limbs faded light brown and the crossbars becoming clearer; ventral surface faded to pale cream and throat fade to brownness (Fig. <xref ref-type="fig" rid="F5">5</xref>).</p></tp:treatment-sec><tp:treatment-sec sec-type="variation" id="SECID0ERJDI"><title>Variations.</title><p>All adult specimens were similar in morphology but some individuals differed from the holotype in colour pattern. In some adult males, the colour of tympanum and temporal region pinkish red (Fig. <xref ref-type="fig" rid="F6">6A</xref>); in some adult males, the colour of dorsum is reddish brown (Fig. <xref ref-type="fig" rid="F6">6B</xref>); in the adult female, the colour of dorsum was brownish red and the flank was brownish under the dorsolateral fold (Fig. <xref ref-type="fig" rid="F6">6C</xref>); in some adult males, the colour of dorsum brick-red and the tubercles on flank were obvious (Fig. <xref ref-type="fig" rid="F6">6D</xref>); in some adult males, the throat was creamy and ventral surface of body was white with brown patches (Fig. <xref ref-type="fig" rid="F6">6E</xref>); in the adult female, the throat was brown and there were some patchiness on the ventral surface of the body and thigh (Fig. <xref ref-type="fig" rid="F6">6F</xref>).</p><fig id="F6" position="float" orientation="portrait"><object-id xmlns:xlink="http://www.w3.org/1999/xlink" content-type="doi" xlink:type="simple">10.3897/zookeys.904.39161.figure6</object-id><object-id xmlns:xlink="http://www.w3.org/1999/xlink" content-type="arpha" xlink:type="simple">0C270E9C-B688-5691-A73F-5028632FA5F1</object-id><label>Figure 6.</label><caption><p>Colour variation in <italic><tp:taxon-name><tp:taxon-name-part taxon-name-part-type="genus" reg="Nidirana">Nidirana</tp:taxon-name-part> <tp:taxon-name-part taxon-name-part-type="species" reg="yeae">yeae</tp:taxon-name-part></tp:taxon-name></italic> sp. nov. <bold>A</bold> Dorsal view of male specimen CIBTZ20190608003 <bold>B</bold> dorsal view of male specimen CIBTZ20190608016 <bold>C</bold> dorsal view of female specimen CIBTZ20190608005 <bold>D</bold> dorsal view of male specimen CIBTZ20190608006 <bold>E</bold> ventral view of male specimen CIBTZ20190608006 <bold>F</bold> ventral view of female specimen CIBTZ20190608005.</p></caption><graphic xmlns:xlink="http://www.w3.org/1999/xlink" xlink:href="zookeys-904-063-g006.jpg" position="float" orientation="portrait" xlink:type="simple" id="oo_372398.jpg"><uri content-type="original_file" xlink:type="simple">https://binary.pensoft.net/fig/372398</uri></graphic></fig></tp:treatment-sec><tp:treatment-sec sec-type="description" id="SECID0ETLDI"><title>Tadpole description.</title><p>Measurements of specimen CIBTZ20190608019 (in mm): <abbrev xmlns:xlink="http://www.w3.org/1999/xlink" xlink:title="total length" id="ABBRID0EZLDI" xlink:type="simple">TOL</abbrev> 35.2, <abbrev xmlns:xlink="http://www.w3.org/1999/xlink" xlink:title="snout-vent length" id="ABBRID0E4LDI" xlink:type="simple">SVL</abbrev> 14.0, <abbrev xmlns:xlink="http://www.w3.org/1999/xlink" xlink:title="maximum body width" id="ABBRID0EBMDI" xlink:type="simple">BW</abbrev> 6.1, <abbrev xmlns:xlink="http://www.w3.org/1999/xlink" xlink:title="maximum body height" id="ABBRID0EFMDI" xlink:type="simple">BH</abbrev> 5.1, <abbrev xmlns:xlink="http://www.w3.org/1999/xlink" xlink:title="snout length" id="ABBRID0EJMDI" xlink:type="simple">SL</abbrev> 3.1, <abbrev xmlns:xlink="http://www.w3.org/1999/xlink" xlink:title="snout to spiraculum" id="ABBRID0ENMDI" xlink:type="simple">SS</abbrev> 8.1, <abbrev xmlns:xlink="http://www.w3.org/1999/xlink" xlink:title="interorbital distance" id="ABBRID0ERMDI" xlink:type="simple">IOD</abbrev> 3.3, <abbrev xmlns:xlink="http://www.w3.org/1999/xlink" xlink:title="tail length" id="ABBRID0EVMDI" xlink:type="simple">TAL</abbrev> 20.7, <abbrev xmlns:xlink="http://www.w3.org/1999/xlink" xlink:title="tail height" id="ABBRID0EZMDI" xlink:type="simple">TAH</abbrev> 4.0, <abbrev xmlns:xlink="http://www.w3.org/1999/xlink" xlink:title="maximum width of tail base" id="ABBRID0E4MDI" xlink:type="simple">TBW</abbrev> 3.0. Body oval, body and tail yellowish brown, flattened above; several brown spots on dorsum and tail; maximum depth near posterior part of tail and more than body depth; body width longer than body height (<abbrev xmlns:xlink="http://www.w3.org/1999/xlink" xlink:title="maximum body width" id="ABBRID0EBNDI" xlink:type="simple">BW</abbrev>/ <abbrev xmlns:xlink="http://www.w3.org/1999/xlink" xlink:title="maximum body height" id="ABBRID0EFNDI" xlink:type="simple">BH</abbrev> = 1.53); eyes lateral, nostril near snout; spiracle on left side of body, directed dorsoposteriorly; keratodont formula: 1:1+1/1+1:2; ventral of body oval, creamy white with dense brown spots on flank of body; both upper and lower lips with labial papillae; some additional tubercles at the angles of the mouth, usually with small keratodonts; tail fusiform, approximately 1.5 times as long as snout-vent length, tail height 19.3 % of tail length; dorsal fin arising behind the origin of the tail (Fig. <xref ref-type="fig" rid="F7">7</xref>).</p><fig id="F7" position="float" orientation="portrait"><object-id xmlns:xlink="http://www.w3.org/1999/xlink" content-type="doi" xlink:type="simple">10.3897/zookeys.904.39161.figure7</object-id><object-id xmlns:xlink="http://www.w3.org/1999/xlink" content-type="arpha" xlink:type="simple">1FD96059-D3A1-5A7B-9991-4205EBC39751</object-id><label>Figure 7.</label><caption><p>The tadpole CIBTZ20190608019 of <italic><tp:taxon-name><tp:taxon-name-part taxon-name-part-type="genus" reg="Nidirana">Nidirana</tp:taxon-name-part> <tp:taxon-name-part taxon-name-part-type="species" reg="yeae">yeae</tp:taxon-name-part></tp:taxon-name></italic> sp. nov. in life. <bold>A</bold> Dorsal view <bold>B</bold> lateral view <bold>C</bold> ventral view <bold>D</bold> mouth structure. Key: <bold>1</bold>, spiracle; <bold>2</bold>, lower keratodonts; <bold>3</bold>, additional tubercles at the angles of mouth; <bold>4</bold>, upper keratodonts; <bold>5</bold>, labial papillae on upper lips; <bold>6</bold>, labial papillae on lower lips.</p></caption><graphic xmlns:xlink="http://www.w3.org/1999/xlink" xlink:href="zookeys-904-063-g007.jpg" position="float" orientation="portrait" xlink:type="simple" id="oo_372399.jpg"><uri content-type="original_file" xlink:type="simple">https://binary.pensoft.net/fig/372399</uri></graphic></fig></tp:treatment-sec><tp:treatment-sec sec-type="Advertisement call" id="SECID0EZODI"><title>Advertisement call.</title><p>Eleven advertisement calls of <italic><tp:taxon-name><tp:taxon-name-part taxon-name-part-type="genus" reg="Nidirana">Nidirana</tp:taxon-name-part> <tp:taxon-name-part taxon-name-part-type="species" reg="yeae">yeae</tp:taxon-name-part></tp:taxon-name></italic> sp. nov. were recorded from the holotype CIBTZ20190608004 on the ridge of a paddy field in Huanglian Town, Tongzi County, Guizhou Province, China on 8 June 2019 between 21:00–22:00. The call has two kinds of notes (Fig. <xref ref-type="fig" rid="F3">3</xref>; Table <xref ref-type="table" rid="T5">5</xref>). Call duration was 728–2082 ms (mean 1199 ± 174 ms, <italic>N</italic> = 11). Call interval was 2000–9435 ms (mean 4586 ± 2659 ms, <italic>N</italic> = 10). The first type of note is the start note in each call and the other notes in each call are termed the second type. Amplitude modulation within strophe is apparent, beginning with moderate energy pulses, decreasing slightly to a minimum then increasing approximately to the midnote, subsequently increasing to a peak then decreasing rapidly towards the end of each note in the first type; in the second type amplitude beginning with highest pulses and decreasing towards approximately the midnote then increasing slightly then decreasing towards the end of each note. The first type of note has a longer duration than the second type (308–440 ms, <italic>N</italic> = 10 vs.135–240 ms, <italic>N</italic> = 23).The two-note call (<italic>N</italic> = 5) has a duration of 728–825 ms, and dominant frequency is 4200–5040 Hz, three-note call (<italic>N</italic> = 2) has a duration of 988–1135 ms and dominant frequency is 4620–5040 Hz, four-note call (<italic>N</italic> = 3) has a duration of 1400–1563 ms and dominant frequency is 4680–5160 Hz, six-note call (<italic>N</italic> = 1) has a duration of 2082 ms and dominant frequency is 5280 Hz (Table <xref ref-type="table" rid="T5">5</xref>).</p></tp:treatment-sec><tp:treatment-sec sec-type="description" id="SECID0EGQDI"><title>Secondary sexual characteristics.</title><p>A pair of subgular inner vocal sacs, a pair of slit-like openings at posterior of jaw; a single light brown nuptial pad on the inner side of dorsal surface of finger I (Fig. <xref ref-type="fig" rid="F4">4C</xref>); nuptial spicules invisible; suprabrachial gland present.</p></tp:treatment-sec><tp:treatment-sec sec-type="Morphological comparisons" id="SECID0EQQDI"><title>Morphological comparisons.</title><p><italic><tp:taxon-name><tp:taxon-name-part taxon-name-part-type="genus" reg="Nidirana">Nidirana</tp:taxon-name-part> <tp:taxon-name-part taxon-name-part-type="species" reg="yeae">yeae</tp:taxon-name-part></tp:taxon-name></italic> sp. nov. differs from <italic><tp:taxon-name><tp:taxon-name-part taxon-name-part-type="genus" reg="Nidirana">N.</tp:taxon-name-part> <tp:taxon-name-part taxon-name-part-type="species" reg="leishanensis">leishanensis</tp:taxon-name-part></tp:taxon-name></italic> and <italic><tp:taxon-name><tp:taxon-name-part taxon-name-part-type="genus" reg="Nidirana">N.</tp:taxon-name-part> <tp:taxon-name-part taxon-name-part-type="species" reg="lini">lini</tp:taxon-name-part></tp:taxon-name></italic> by having smaller body size (<abbrev xmlns:xlink="http://www.w3.org/1999/xlink" xlink:title="snout-vent length" id="ABBRID0EXRDI" xlink:type="simple">SVL</abbrev> &lt; 45 mm in the new species vs. <abbrev xmlns:xlink="http://www.w3.org/1999/xlink" xlink:title="snout-vent length" id="ABBRID0E2RDI" xlink:type="simple">SVL</abbrev> &gt; 49 mm in males of <italic><tp:taxon-name><tp:taxon-name-part taxon-name-part-type="genus" reg="Nidirana">N.</tp:taxon-name-part> <tp:taxon-name-part taxon-name-part-type="species" reg="leishanensis">leishanensis</tp:taxon-name-part></tp:taxon-name></italic> and <abbrev xmlns:xlink="http://www.w3.org/1999/xlink" xlink:title="snout-vent length" id="ABBRID0EKSDI" xlink:type="simple">SVL</abbrev> &gt; 57 mm in females of <italic><tp:taxon-name><tp:taxon-name-part taxon-name-part-type="genus" reg="Nidirana">N.</tp:taxon-name-part> <tp:taxon-name-part taxon-name-part-type="species" reg="lini">lini</tp:taxon-name-part></tp:taxon-name></italic>).</p><p><italic><tp:taxon-name><tp:taxon-name-part taxon-name-part-type="genus" reg="Nidirana">Nidirana</tp:taxon-name-part> <tp:taxon-name-part taxon-name-part-type="species" reg="yeae">yeae</tp:taxon-name-part></tp:taxon-name></italic> sp. nov. differs from <italic><tp:taxon-name><tp:taxon-name-part taxon-name-part-type="genus" reg="Nidirana">N.</tp:taxon-name-part> <tp:taxon-name-part taxon-name-part-type="species" reg="daunchina">daunchina</tp:taxon-name-part></tp:taxon-name></italic>, <italic><tp:taxon-name><tp:taxon-name-part taxon-name-part-type="genus" reg="Nidirana">N.</tp:taxon-name-part> <tp:taxon-name-part taxon-name-part-type="species" reg="hainanensis">hainanensis</tp:taxon-name-part></tp:taxon-name></italic> and <italic><tp:taxon-name><tp:taxon-name-part taxon-name-part-type="genus" reg="Nidirana">N.</tp:taxon-name-part> <tp:taxon-name-part taxon-name-part-type="species" reg="leishanens">leishanens</tp:taxon-name-part></tp:taxon-name></italic> by the presence of lateroventral groove only on toes (vs. both fingers and toes present in the latter).</p><p><italic><tp:taxon-name><tp:taxon-name-part taxon-name-part-type="genus" reg="Nidirana">Nidirana</tp:taxon-name-part> <tp:taxon-name-part taxon-name-part-type="species" reg="yeae">yeae</tp:taxon-name-part></tp:taxon-name></italic> sp. nov. differs from <italic><tp:taxon-name><tp:taxon-name-part taxon-name-part-type="genus" reg="Nidirana">N.</tp:taxon-name-part> <tp:taxon-name-part taxon-name-part-type="species" reg="pleuraden">pleuraden</tp:taxon-name-part></tp:taxon-name></italic> by the presence of lateroventral groove only on toes (vs. both fingers and toes absent in the latter).</p><p><italic><tp:taxon-name><tp:taxon-name-part taxon-name-part-type="genus" reg="Nidirana">Nidirana</tp:taxon-name-part> <tp:taxon-name-part taxon-name-part-type="species" reg="yeae">yeae</tp:taxon-name-part></tp:taxon-name></italic> sp. nov. differs from <italic><tp:taxon-name><tp:taxon-name-part taxon-name-part-type="genus" reg="Nidirana">N.</tp:taxon-name-part> <tp:taxon-name-part taxon-name-part-type="species" reg="adenopleura">adenopleura</tp:taxon-name-part></tp:taxon-name></italic>, <italic><tp:taxon-name><tp:taxon-name-part taxon-name-part-type="genus" reg="Nidirana">N.</tp:taxon-name-part> <tp:taxon-name-part taxon-name-part-type="species" reg="hainanensis">hainanensis</tp:taxon-name-part></tp:taxon-name></italic>, <italic><tp:taxon-name><tp:taxon-name-part taxon-name-part-type="genus" reg="Nidirana">N.</tp:taxon-name-part> <tp:taxon-name-part taxon-name-part-type="species" reg="lini">lini</tp:taxon-name-part></tp:taxon-name></italic>, <italic><tp:taxon-name><tp:taxon-name-part taxon-name-part-type="genus" reg="Nidirana">N.</tp:taxon-name-part> <tp:taxon-name-part taxon-name-part-type="species" reg="nankunensis">nankunensis</tp:taxon-name-part></tp:taxon-name></italic>, <italic><tp:taxon-name><tp:taxon-name-part taxon-name-part-type="genus" reg="Nidirana">N.</tp:taxon-name-part> <tp:taxon-name-part taxon-name-part-type="species" reg="okinavana">okinavana</tp:taxon-name-part></tp:taxon-name></italic>, and <italic><tp:taxon-name><tp:taxon-name-part taxon-name-part-type="genus" reg="Nidirana">N.</tp:taxon-name-part> <tp:taxon-name-part taxon-name-part-type="species" reg="pleuraden">pleuraden</tp:taxon-name-part></tp:taxon-name></italic> by the relative finger lengths II &lt; IV &lt; I &lt; III (vs. II &lt; I &lt; IV &lt; III or II &lt; I = IV &lt; III in the latter).</p><p><italic><tp:taxon-name><tp:taxon-name-part taxon-name-part-type="genus" reg="Nidirana">Nidirana</tp:taxon-name-part> <tp:taxon-name-part taxon-name-part-type="species" reg="yeae">yeae</tp:taxon-name-part></tp:taxon-name></italic> sp. nov. differs from <italic><tp:taxon-name><tp:taxon-name-part taxon-name-part-type="genus" reg="Nidirana">N.</tp:taxon-name-part> <tp:taxon-name-part taxon-name-part-type="species" reg="hainanensis">hainanensis</tp:taxon-name-part></tp:taxon-name></italic>, <italic><tp:taxon-name><tp:taxon-name-part taxon-name-part-type="genus" reg="Nidirana">N.</tp:taxon-name-part> <tp:taxon-name-part taxon-name-part-type="species" reg="lini">lini</tp:taxon-name-part></tp:taxon-name></italic>, and <italic><tp:taxon-name><tp:taxon-name-part taxon-name-part-type="genus" reg="Nidirana">N.</tp:taxon-name-part> <tp:taxon-name-part taxon-name-part-type="species" reg="nankunensis">nankunensis</tp:taxon-name-part></tp:taxon-name></italic> by tibiotarsal articulation reaching the level of eye when leg stretched forward (vs. reaching nostril or beyond snout in the latter).</p><p><italic><tp:taxon-name><tp:taxon-name-part taxon-name-part-type="genus" reg="Nidirana">Nidirana</tp:taxon-name-part> <tp:taxon-name-part taxon-name-part-type="species" reg="yeae">yeae</tp:taxon-name-part></tp:taxon-name></italic> sp. nov. differs from <italic><tp:taxon-name><tp:taxon-name-part taxon-name-part-type="genus" reg="Nidirana">N.</tp:taxon-name-part> <tp:taxon-name-part taxon-name-part-type="species" reg="okinavana">okinavana</tp:taxon-name-part></tp:taxon-name></italic> by having subgular internal vocal sacs (vs. gular vocal sacs absent in the latter).</p><p><italic><tp:taxon-name><tp:taxon-name-part taxon-name-part-type="genus" reg="Nidirana">Nidirana</tp:taxon-name-part> <tp:taxon-name-part taxon-name-part-type="species" reg="yeae">yeae</tp:taxon-name-part></tp:taxon-name></italic> sp. nov. differs from <italic><tp:taxon-name><tp:taxon-name-part taxon-name-part-type="genus" reg="Nidirana">N.</tp:taxon-name-part> <tp:taxon-name-part taxon-name-part-type="species" reg="hainanensis">hainanensis</tp:taxon-name-part></tp:taxon-name></italic> and <italic><tp:taxon-name><tp:taxon-name-part taxon-name-part-type="genus" reg="Nidirana">N.</tp:taxon-name-part> <tp:taxon-name-part taxon-name-part-type="species" reg="leishanensi">leishanensi</tp:taxon-name-part></tp:taxon-name></italic> by having nuptial pad on the inner side of base of fingers I in males in breeding season (vs. nuptial pad absent in <italic><tp:taxon-name><tp:taxon-name-part taxon-name-part-type="genus" reg="Nidirana">N.</tp:taxon-name-part> <tp:taxon-name-part taxon-name-part-type="species" reg="hainanensis">hainanensis</tp:taxon-name-part></tp:taxon-name></italic> and nuptial pads on both fingers I and II in <italic><tp:taxon-name><tp:taxon-name-part taxon-name-part-type="genus" reg="Nidirana">N.</tp:taxon-name-part> <tp:taxon-name-part taxon-name-part-type="species" reg="leishanensis">leishanensis</tp:taxon-name-part></tp:taxon-name></italic>).</p><p><italic><tp:taxon-name><tp:taxon-name-part taxon-name-part-type="genus" reg="Nidirana">Nidirana</tp:taxon-name-part> <tp:taxon-name-part taxon-name-part-type="species" reg="yeae">yeae</tp:taxon-name-part></tp:taxon-name></italic> sp. nov. differs from <italic><tp:taxon-name><tp:taxon-name-part taxon-name-part-type="genus" reg="Nidirana">N.</tp:taxon-name-part> <tp:taxon-name-part taxon-name-part-type="species" reg="nankunensis">nankunensis</tp:taxon-name-part></tp:taxon-name></italic> and <italic><tp:taxon-name><tp:taxon-name-part taxon-name-part-type="genus" reg="Nidirana">N.</tp:taxon-name-part> <tp:taxon-name-part taxon-name-part-type="species" reg="okinavana">okinavana</tp:taxon-name-part></tp:taxon-name></italic> by the call containing 2–6 notes (vs. 13–15 notes in <italic><tp:taxon-name><tp:taxon-name-part taxon-name-part-type="genus" reg="Nidirana">N.</tp:taxon-name-part> <tp:taxon-name-part taxon-name-part-type="species" reg="nankunensis">nankunensis</tp:taxon-name-part></tp:taxon-name></italic> and 17–25 notes in <italic><tp:taxon-name><tp:taxon-name-part taxon-name-part-type="genus" reg="Nidirana">N.</tp:taxon-name-part> <tp:taxon-name-part taxon-name-part-type="species" reg="okinavana">okinavana</tp:taxon-name-part></tp:taxon-name></italic>).</p><p><italic><tp:taxon-name><tp:taxon-name-part taxon-name-part-type="genus" reg="Nidirana">Nidirana</tp:taxon-name-part> <tp:taxon-name-part taxon-name-part-type="species" reg="yeae">yeae</tp:taxon-name-part></tp:taxon-name></italic> sp. nov. is genetically closer to <italic><tp:taxon-name><tp:taxon-name-part taxon-name-part-type="genus" reg="Nidirana">N.</tp:taxon-name-part> <tp:taxon-name-part taxon-name-part-type="species" reg="chapaensis">chapaensis</tp:taxon-name-part></tp:taxon-name></italic>, <italic><tp:taxon-name><tp:taxon-name-part taxon-name-part-type="genus" reg="Nidirana">N.</tp:taxon-name-part> <tp:taxon-name-part taxon-name-part-type="species" reg="daunchina">daunchina</tp:taxon-name-part></tp:taxon-name></italic>, and <italic><tp:taxon-name><tp:taxon-name-part taxon-name-part-type="genus" reg="Nidirana">N.</tp:taxon-name-part> <tp:taxon-name-part taxon-name-part-type="species" reg="yaoica">yaoica</tp:taxon-name-part></tp:taxon-name></italic>. It differs from <italic><tp:taxon-name><tp:taxon-name-part taxon-name-part-type="genus" reg="Nidirana">N.</tp:taxon-name-part> <tp:taxon-name-part taxon-name-part-type="species" reg="chapaensis">chapaensis</tp:taxon-name-part></tp:taxon-name></italic> by the following characters: the relative finger lengths II &lt; IV &lt; I &lt; III (vs. II &lt; I = IV &lt; III), tibiotarsal articulation reaching the level of eye when leg stretched forward (vs. reaching nostril), having nuptial pad on the inner side base of finger I in males in breeding season (vs. having two nuptial pads on finger I), tadpole labial tooth row formula of 1:1+1/1+1:2 (vs. 1:1+2/1+1:2); differs from <italic><tp:taxon-name><tp:taxon-name-part taxon-name-part-type="genus" reg="Nidirana">N.</tp:taxon-name-part> <tp:taxon-name-part taxon-name-part-type="species" reg="daunchina">daunchina</tp:taxon-name-part></tp:taxon-name></italic> by the presence of lateroventral groove only on toes (vs. both fingers and toes present), heels overlapping when hindlimbs flexed at right angles to axis of body (vs. heels meeting), tibiotarsal articulation reaching the level of eye when leg stretched forward (vs. reaching nostril), having significantly lower value of <abbrev xmlns:xlink="http://www.w3.org/1999/xlink" xlink:title="snout-vent length" id="ABBRID0EK6DI" xlink:type="simple">SVL</abbrev> in males and having significantly lower ratios of <abbrev xmlns:xlink="http://www.w3.org/1999/xlink" xlink:title="head length" id="ABBRID0EO6DI" xlink:type="simple">HDL</abbrev>, <abbrev xmlns:xlink="http://www.w3.org/1999/xlink" xlink:title="eye diameter" id="ABBRID0ES6DI" xlink:type="simple">ED</abbrev>, <abbrev xmlns:xlink="http://www.w3.org/1999/xlink" xlink:title="tympanum-eye distance" id="ABBRID0EW6DI" xlink:type="simple">TED</abbrev>, <abbrev xmlns:xlink="http://www.w3.org/1999/xlink" xlink:title="hindlimb length" id="ABBRID0E16DI" xlink:type="simple">HLL</abbrev>, <abbrev xmlns:xlink="http://www.w3.org/1999/xlink" xlink:title="maximal tibia width" id="ABBRID0E56DI" xlink:type="simple">TW</abbrev>, <abbrev xmlns:xlink="http://www.w3.org/1999/xlink" xlink:title="length of foot and tarsus" id="ABBRID0EDAAK" xlink:type="simple">TFL</abbrev>, and <abbrev xmlns:xlink="http://www.w3.org/1999/xlink" xlink:title="foot length" id="ABBRID0EHAAK" xlink:type="simple">FL</abbrev> to <abbrev xmlns:xlink="http://www.w3.org/1999/xlink" xlink:title="snout-vent length" id="ABBRID0ELAAK" xlink:type="simple">SVL</abbrev> in males, the outline of vomerine ridges not sharp and almost connected to the internal nostril (vs. outline of vomerine ridges sharp and distinctly separated from the internal nostril; Fig. <xref ref-type="fig" rid="F5">5G, H</xref>), having longer call duration in two-note call and three-note call, having shorter note interval in the two-note call and three-note call (Table <xref ref-type="table" rid="T4">4</xref>); differs from <italic><tp:taxon-name><tp:taxon-name-part taxon-name-part-type="genus" reg="Nidirana">N.</tp:taxon-name-part> <tp:taxon-name-part taxon-name-part-type="species" reg="yaoica">yaoica</tp:taxon-name-part></tp:taxon-name></italic> by the presence of lateroventral groove only on toes (vs. both fingers and toes present), relative finger lengths II &lt; IV &lt; I &lt; III (vs. II &lt; I &lt; IV &lt; III), tibiotarsal articulation reaching the level of eye when leg stretched forward (vs. reaching nostril), having significantly lower ratios of <abbrev xmlns:xlink="http://www.w3.org/1999/xlink" xlink:title="head length" id="ABBRID0ECBAK" xlink:type="simple">HDL</abbrev>, <abbrev xmlns:xlink="http://www.w3.org/1999/xlink" xlink:title="head width" id="ABBRID0EGBAK" xlink:type="simple">HDW</abbrev>, <abbrev xmlns:xlink="http://www.w3.org/1999/xlink" xlink:title="eye diameter" id="ABBRID0EKBAK" xlink:type="simple">ED</abbrev>, <abbrev xmlns:xlink="http://www.w3.org/1999/xlink" xlink:title="tympanum-eye distance" id="ABBRID0EOBAK" xlink:type="simple">TED</abbrev>, <abbrev xmlns:xlink="http://www.w3.org/1999/xlink" xlink:title="radioulna length" id="ABBRID0ESBAK" xlink:type="simple">RAD</abbrev>, <abbrev xmlns:xlink="http://www.w3.org/1999/xlink" xlink:title="tibia length" id="ABBRID0EWBAK" xlink:type="simple">TL</abbrev>, and <abbrev xmlns:xlink="http://www.w3.org/1999/xlink" xlink:title="foot length" id="ABBRID0E1BAK" xlink:type="simple">FL</abbrev> of <abbrev xmlns:xlink="http://www.w3.org/1999/xlink" xlink:title="snout-vent length" id="ABBRID0E5BAK" xlink:type="simple">SVL</abbrev> in males, having longer call duration and longer note duration in two-note call and three-note call, having shorter note interval in two-note call and three-note call, and having higher dominant frequency in call (Table <xref ref-type="table" rid="T5">5</xref>).</p></tp:treatment-sec><tp:treatment-sec sec-type="remarks" id="SECID0EGCAK"><title>Remarks.</title><p><xref ref-type="bibr" rid="B45">Wu et al. (1986)</xref> reported that the populations from Kuankuoshui Nature Reserve of Suiyang County, Fanjiang Mountain of Jiangkou County and Leigong Mountain of Leishan County, Guizhou Province, China belonged to <italic><tp:taxon-name><tp:taxon-name-part taxon-name-part-type="genus" reg="Nidirana">N.</tp:taxon-name-part> <tp:taxon-name-part taxon-name-part-type="species" reg="adenopleura">adenopleura</tp:taxon-name-part></tp:taxon-name></italic>. <xref ref-type="bibr" rid="B14">Fei et al. (1990</xref>, <xref ref-type="bibr" rid="B17">2009</xref>) suggesting that populations from Kuankuoshui Nature Reserve of Suiyang County together with the populations from north-eastern part of Guizhou Province, China should be <italic><tp:taxon-name><tp:taxon-name-part taxon-name-part-type="genus" reg="Nidirana">N.</tp:taxon-name-part> <tp:taxon-name-part taxon-name-part-type="species" reg="daunchina">daunchina</tp:taxon-name-part></tp:taxon-name></italic>, and the populations from Fanjiang Mountain of Jiangkou County and Leigong Mountain of Leishan County, Guizhou Province, China should be <italic><tp:taxon-name><tp:taxon-name-part taxon-name-part-type="genus" reg="Nidirana">N.</tp:taxon-name-part> <tp:taxon-name-part taxon-name-part-type="species" reg="adenopleura">adenopleura</tp:taxon-name-part></tp:taxon-name></italic>. <xref ref-type="bibr" rid="B28">Li et al. (2019a)</xref> proved that the population from Leigong Mountain of Leishan County should be a new species, which they named <italic><tp:taxon-name><tp:taxon-name-part taxon-name-part-type="genus" reg="Nidirana">N.</tp:taxon-name-part> <tp:taxon-name-part taxon-name-part-type="species" reg="leishanensis">leishanensis</tp:taxon-name-part></tp:taxon-name></italic>. From the morphological description and morphometric data of the population from Kuankuoshui Nature Reserve of Suiyang County, some characters is very similar to <italic><tp:taxon-name><tp:taxon-name-part taxon-name-part-type="genus" reg="Nidirana">Nidirana</tp:taxon-name-part> <tp:taxon-name-part taxon-name-part-type="species" reg="yeae">yeae</tp:taxon-name-part></tp:taxon-name></italic> sp. nov.: body of medium size (<abbrev xmlns:xlink="http://www.w3.org/1999/xlink" xlink:title="snout-vent length" id="ABBRID0ETEAK" xlink:type="simple">SVL</abbrev> 39.0–46 mm in males and 44–48 mm in females); lateroventral groove on toes present; relative finger lengths II &lt; IV &lt; I &lt; III; three metatarsal tubercles on palm; a pair of subgular internal vocal sacs at corners of throat in males; nuptial pad present on the inner side of base of fingers I in males in breading season; tadpole labial tooth row formula with 1:1+1/1+1:2. This population was probably <italic><tp:taxon-name><tp:taxon-name-part taxon-name-part-type="genus" reg="Nidirana">Nidirana</tp:taxon-name-part> <tp:taxon-name-part taxon-name-part-type="species" reg="yeae">yeae</tp:taxon-name-part></tp:taxon-name></italic> sp. nov., and detailed comparisons especially with molecular data should be conducted to establish its identity. The phylogenetic trees in our work and <xref ref-type="bibr" rid="B31">Lyu et al. (2019a)</xref> all supported that the population from Hejiang County, Sichuan Province, China was the closest to topotypes of <italic><tp:taxon-name><tp:taxon-name-part taxon-name-part-type="genus" reg="Nidirana">N.</tp:taxon-name-part> <tp:taxon-name-part taxon-name-part-type="species" reg="daunchina">daunchina</tp:taxon-name-part></tp:taxon-name></italic> but separated from <italic><tp:taxon-name><tp:taxon-name-part taxon-name-part-type="genus" reg="Nidirana">Nidirana</tp:taxon-name-part></tp:taxon-name></italic><tp:taxon-name><tp:taxon-name-part taxon-name-part-type="genus" reg="Nidirana"/><tp:taxon-name-part taxon-name-part-type="species" reg="yeae">yeae</tp:taxon-name-part></tp:taxon-name> sp. nov. and other relatives, and so this population in the south-eastern part of Sichuan Province should be <italic><tp:taxon-name><tp:taxon-name-part taxon-name-part-type="genus" reg="Nidirana">N.</tp:taxon-name-part> <tp:taxon-name-part taxon-name-part-type="species" reg="daunchina">daunchina</tp:taxon-name-part></tp:taxon-name></italic> and not <italic><tp:taxon-name><tp:taxon-name-part taxon-name-part-type="genus" reg="Nidirana">Nidirana</tp:taxon-name-part> <tp:taxon-name-part taxon-name-part-type="species" reg="yeae">yeae</tp:taxon-name-part></tp:taxon-name></italic> sp. nov. Although the morphometric data (large body size) of the population from Fanjiang Mountain of Jiangkou County in <xref ref-type="bibr" rid="B45">Wu et al. (1986)</xref> indicated that it was similar to <italic><tp:taxon-name><tp:taxon-name-part taxon-name-part-type="genus" reg="Nidirana">N.</tp:taxon-name-part> <tp:taxon-name-part taxon-name-part-type="species" reg="leishanensis">leishanensis</tp:taxon-name-part></tp:taxon-name></italic>, we still need detailed comparisons and molecular data to clarify its taxonomic status.</p></tp:treatment-sec><tp:treatment-sec sec-type="ecology" id="SECID0EGHAK"><title>Ecology.</title><p><italic><tp:taxon-name><tp:taxon-name-part taxon-name-part-type="genus" reg="Nidirana">Nidirana</tp:taxon-name-part> <tp:taxon-name-part taxon-name-part-type="species" reg="yeae">yeae</tp:taxon-name-part></tp:taxon-name></italic> sp. nov. is currently found from the paddy field (<named-content xmlns:xlink="http://www.w3.org/1999/xlink" content-type="dwc:verbatimCoordinates" xlink:type="simple"><named-content content-type="geo-json" specific-use="{&#34;type&#34;:&#34;Point&#34;,&#34;coordinates&#34;:[107.020030,28.443170]}" id="NCID0E1HAK" xlink:type="simple">28.44317N, 107.02003E</named-content></named-content>; ca. 1170 m a. s. l.) in Huanglian Town, Tongzi County, Guizhou Province, China. The individuals were found on the paddy field near an evergreen broad-leaved forest (Fig. <xref ref-type="fig" rid="F8">8</xref>). Tadpoles of the species could be found in the water. Two sympatric amphibians, <italic><tp:taxon-name><tp:taxon-name-part taxon-name-part-type="genus" reg="Zhangixalus">Zhangixalus</tp:taxon-name-part> <tp:taxon-name-part taxon-name-part-type="species" reg="omeimontis">omeimontis</tp:taxon-name-part></tp:taxon-name></italic> (Stejneger, 1924) and <italic><tp:taxon-name><tp:taxon-name-part taxon-name-part-type="genus" reg="Polypedates">Polypedates</tp:taxon-name-part> <tp:taxon-name-part taxon-name-part-type="species" reg="braueri">braueri</tp:taxon-name-part></tp:taxon-name></italic> (Vogt, 1911) were also found in the type locality.</p><fig id="F8" position="float" orientation="portrait"><object-id xmlns:xlink="http://www.w3.org/1999/xlink" content-type="doi" xlink:type="simple">10.3897/zookeys.904.39161.figure8</object-id><object-id xmlns:xlink="http://www.w3.org/1999/xlink" content-type="arpha" xlink:type="simple">EAEC11E6-0C68-51D4-B1A5-9F5911E05847</object-id><label>Figure 8.</label><caption><p>Habitats of <italic><tp:taxon-name><tp:taxon-name-part taxon-name-part-type="genus" reg="Nidirana">Nidirana</tp:taxon-name-part> <tp:taxon-name-part taxon-name-part-type="species" reg="yeae">yeae</tp:taxon-name-part></tp:taxon-name></italic> sp. nov. in the type locality, Huanglian Town, Tongzi County, Guizhou Province, China. <bold>A</bold> Landscape of montane forests in the type locality <bold>B</bold> a paddy field occupied by the species in its type locality. <italic>insert</italic>: a male of <italic><tp:taxon-name><tp:taxon-name-part taxon-name-part-type="genus" reg="Nidirana">Nidirana</tp:taxon-name-part> <tp:taxon-name-part taxon-name-part-type="species" reg="yeae">yeae</tp:taxon-name-part></tp:taxon-name></italic> sp. nov. in the paddy field.</p></caption><graphic xmlns:xlink="http://www.w3.org/1999/xlink" xlink:href="zookeys-904-063-g008.jpg" position="float" orientation="portrait" xlink:type="simple" id="oo_372400.jpg"><uri content-type="original_file" xlink:type="simple">https://binary.pensoft.net/fig/372400</uri></graphic></fig></tp:treatment-sec><tp:treatment-sec sec-type="etymology" id="SECID0ECKAK"><title>Etymology.</title><p>The specific name <italic>yeae</italic> is in homage to the famous taxonomist Ye Chang-Yuan for her great contributions to Chinese amphibian research. For the common name, we suggest Ye’s Music Frog (English) and Ye Shi Qin Wa (Chinese).</p></tp:treatment-sec><tp:treatment-sec><!--Section generated to contain objects referenced in tp:taxon-treatment.--><table-wrap id="T1" position="float" orientation="portrait"><label>Table 1.</label><caption><p>Information for samples used in molecular phylogenetic analyses in this study.</p></caption><table id="TID0EVHBG" rules="all"><tbody><tr><th rowspan="1" colspan="1">ID</th><th rowspan="1" colspan="1">Species</th><th rowspan="1" colspan="1">Locality (* the type locality)</th><th rowspan="1" colspan="1">Voucher number</th><th rowspan="1" colspan="1">16S</th><th rowspan="1" colspan="1">CO1</th></tr><tr><td rowspan="1" colspan="1">1</td><td rowspan="1" colspan="1"><italic><tp:taxon-name><tp:taxon-name-part taxon-name-part-type="genus" reg="Nidirana">Nidirana</tp:taxon-name-part> <tp:taxon-name-part taxon-name-part-type="species" reg="yeae">yeae</tp:taxon-name-part></tp:taxon-name></italic> sp. nov.</td><td rowspan="1" colspan="1">*Huanglian Town, Tongzi County, Guizhou Province, China</td><td rowspan="1" colspan="1">CIBTZ20190608004</td><td rowspan="1" colspan="1">
                  <ext-link xmlns:xlink="http://www.w3.org/1999/xlink" ext-link-type="gen" xlink:href="MN295227" xlink:type="simple">MN295227</ext-link>
                </td><td rowspan="1" colspan="1">
                  <ext-link xmlns:xlink="http://www.w3.org/1999/xlink" ext-link-type="gen" xlink:href="MN295233" xlink:type="simple">MN295233</ext-link>
                </td></tr><tr><td rowspan="1" colspan="1">2</td><td rowspan="1" colspan="1"><italic><tp:taxon-name><tp:taxon-name-part taxon-name-part-type="genus" reg="Nidirana">Nidirana</tp:taxon-name-part> <tp:taxon-name-part taxon-name-part-type="species" reg="yeae">yeae</tp:taxon-name-part></tp:taxon-name></italic> sp. nov.</td><td rowspan="1" colspan="1">*Huanglian Town, Tongzi County, Guizhou Province, China</td><td rowspan="1" colspan="1">CIBTZ20190608005</td><td rowspan="1" colspan="1">
                  <ext-link xmlns:xlink="http://www.w3.org/1999/xlink" ext-link-type="gen" xlink:href="MN295228" xlink:type="simple">MN295228</ext-link>
                </td><td rowspan="1" colspan="1">
                  <ext-link xmlns:xlink="http://www.w3.org/1999/xlink" ext-link-type="gen" xlink:href="MN295234" xlink:type="simple">MN295234</ext-link>
                </td></tr><tr><td rowspan="1" colspan="1">3</td><td rowspan="1" colspan="1"><italic><tp:taxon-name><tp:taxon-name-part taxon-name-part-type="genus" reg="Nidirana">Nidirana</tp:taxon-name-part> <tp:taxon-name-part taxon-name-part-type="species" reg="yeae">yeae</tp:taxon-name-part></tp:taxon-name></italic> sp. nov.</td><td rowspan="1" colspan="1">*Huanglian Town, Tongzi County, Guizhou Province, China</td><td rowspan="1" colspan="1">CIBTZ20190608019</td><td rowspan="1" colspan="1">
                  <ext-link xmlns:xlink="http://www.w3.org/1999/xlink" ext-link-type="gen" xlink:href="MN295229" xlink:type="simple">MN295229</ext-link>
                </td><td rowspan="1" colspan="1">
                  <ext-link xmlns:xlink="http://www.w3.org/1999/xlink" ext-link-type="gen" xlink:href="MN295235" xlink:type="simple">MN295235</ext-link>
                </td></tr><tr><td rowspan="1" colspan="1">4</td><td rowspan="1" colspan="1"><italic><tp:taxon-name><tp:taxon-name-part taxon-name-part-type="genus" reg="Nidirana">Nidirana</tp:taxon-name-part> <tp:taxon-name-part taxon-name-part-type="species" reg="yeae">yeae</tp:taxon-name-part></tp:taxon-name></italic> sp. nov.</td><td rowspan="1" colspan="1">*Huanglian Town, Tongzi County, Guizhou Province, China</td><td rowspan="1" colspan="1">CIBTZ20190608006</td><td rowspan="1" colspan="1">
                  <ext-link xmlns:xlink="http://www.w3.org/1999/xlink" ext-link-type="gen" xlink:href="MN295230" xlink:type="simple">MN295230</ext-link>
                </td><td rowspan="1" colspan="1">
                  <ext-link xmlns:xlink="http://www.w3.org/1999/xlink" ext-link-type="gen" xlink:href="MN295236" xlink:type="simple">MN295236</ext-link>
                </td></tr><tr><td rowspan="1" colspan="1">5</td><td rowspan="1" colspan="1"><italic><tp:taxon-name><tp:taxon-name-part taxon-name-part-type="genus" reg="Nidirana">Nidirana</tp:taxon-name-part> <tp:taxon-name-part taxon-name-part-type="species" reg="yeae">yeae</tp:taxon-name-part></tp:taxon-name></italic> sp. nov.</td><td rowspan="1" colspan="1">*Huanglian Town, Tongzi County, Guizhou Province, China</td><td rowspan="1" colspan="1">CIBTZ20160714016</td><td rowspan="1" colspan="1">
                  <ext-link xmlns:xlink="http://www.w3.org/1999/xlink" ext-link-type="gen" xlink:href="MN295231" xlink:type="simple">MN295231</ext-link>
                </td><td rowspan="1" colspan="1">
                  <ext-link xmlns:xlink="http://www.w3.org/1999/xlink" ext-link-type="gen" xlink:href="MN295237" xlink:type="simple">MN295237</ext-link>
                </td></tr><tr><td rowspan="1" colspan="1">6</td><td rowspan="1" colspan="1"><italic><tp:taxon-name><tp:taxon-name-part taxon-name-part-type="genus" reg="Nidirana">Nidirana</tp:taxon-name-part> <tp:taxon-name-part taxon-name-part-type="species" reg="yeae">yeae</tp:taxon-name-part></tp:taxon-name></italic> sp. nov.</td><td rowspan="1" colspan="1">*Huanglian Town, Tongzi County, Guizhou Province, China</td><td rowspan="1" colspan="1">CIBTZ20190608003</td><td rowspan="1" colspan="1">
                  <ext-link xmlns:xlink="http://www.w3.org/1999/xlink" ext-link-type="gen" xlink:href="MN295232" xlink:type="simple">MN295232</ext-link>
                </td><td rowspan="1" colspan="1">
                  <ext-link xmlns:xlink="http://www.w3.org/1999/xlink" ext-link-type="gen" xlink:href="MN295238" xlink:type="simple">MN295238</ext-link>
                </td></tr><tr><td rowspan="1" colspan="1">7</td><td rowspan="1" colspan="1">
                  <italic><tp:taxon-name><tp:taxon-name-part taxon-name-part-type="genus" reg="Nidirana">Nidirana</tp:taxon-name-part> <tp:taxon-name-part taxon-name-part-type="species" reg="daunchina">daunchina</tp:taxon-name-part></tp:taxon-name></italic>
                </td><td rowspan="1" colspan="1">*Emei Mountain, Sichuan Province, China</td><td rowspan="1" colspan="1">SYS a004595</td><td rowspan="1" colspan="1">
                  <ext-link xmlns:xlink="http://www.w3.org/1999/xlink" ext-link-type="gen" xlink:href="MF807823" xlink:type="simple">MF807823</ext-link>
                </td><td rowspan="1" colspan="1">
                  <ext-link xmlns:xlink="http://www.w3.org/1999/xlink" ext-link-type="gen" xlink:href="MF807862" xlink:type="simple">MF807862</ext-link>
                </td></tr><tr><td rowspan="1" colspan="1">8</td><td rowspan="1" colspan="1">
                  <italic><tp:taxon-name><tp:taxon-name-part taxon-name-part-type="genus" reg="Nidirana">Nidirana</tp:taxon-name-part> <tp:taxon-name-part taxon-name-part-type="species" reg="daunchina">daunchina</tp:taxon-name-part></tp:taxon-name></italic>
                </td><td rowspan="1" colspan="1">*Emei Mountain, Sichuan Province, China</td><td rowspan="1" colspan="1">CIB2011081603</td><td rowspan="1" colspan="1">
                  <ext-link xmlns:xlink="http://www.w3.org/1999/xlink" ext-link-type="gen" xlink:href="MK293821" xlink:type="simple">MK293821</ext-link>
                </td><td rowspan="1" colspan="1">
                  <ext-link xmlns:xlink="http://www.w3.org/1999/xlink" ext-link-type="gen" xlink:href="MK293839" xlink:type="simple">MK293839</ext-link>
                </td></tr><tr><td rowspan="1" colspan="1">9</td><td rowspan="1" colspan="1">
                  <italic><tp:taxon-name><tp:taxon-name-part taxon-name-part-type="genus" reg="Nidirana">Nidirana</tp:taxon-name-part> <tp:taxon-name-part taxon-name-part-type="species" reg="daunchina">daunchina</tp:taxon-name-part></tp:taxon-name></italic>
                </td><td rowspan="1" colspan="1">*Emei Mountain, Sichuan Province, China</td><td rowspan="1" colspan="1">CIB2011081601</td><td rowspan="1" colspan="1">
                  <ext-link xmlns:xlink="http://www.w3.org/1999/xlink" ext-link-type="gen" xlink:href="MK293819" xlink:type="simple">MK293819</ext-link>
                </td><td rowspan="1" colspan="1">
                  <ext-link xmlns:xlink="http://www.w3.org/1999/xlink" ext-link-type="gen" xlink:href="MK293837" xlink:type="simple">MK293837</ext-link>
                </td></tr><tr><td rowspan="1" colspan="1">10</td><td rowspan="1" colspan="1">
                  <italic><tp:taxon-name><tp:taxon-name-part taxon-name-part-type="genus" reg="Nidirana">Nidirana</tp:taxon-name-part> <tp:taxon-name-part taxon-name-part-type="species" reg="daunchina">daunchina</tp:taxon-name-part></tp:taxon-name></italic>
                </td><td rowspan="1" colspan="1">*Emei Mountain, Sichuan Province, China</td><td rowspan="1" colspan="1">SYS a004594</td><td rowspan="1" colspan="1">
                  <ext-link xmlns:xlink="http://www.w3.org/1999/xlink" ext-link-type="gen" xlink:href="MF807822" xlink:type="simple">MF807822</ext-link>
                </td><td rowspan="1" colspan="1">
                  <ext-link xmlns:xlink="http://www.w3.org/1999/xlink" ext-link-type="gen" xlink:href="MF807861" xlink:type="simple">MF807861</ext-link>
                </td></tr><tr><td rowspan="1" colspan="1">11</td><td rowspan="1" colspan="1">
                  <italic><tp:taxon-name><tp:taxon-name-part taxon-name-part-type="genus" reg="Nidirana">Nidirana</tp:taxon-name-part> <tp:taxon-name-part taxon-name-part-type="species" reg="daunchina">daunchina</tp:taxon-name-part></tp:taxon-name></italic>
                </td><td rowspan="1" colspan="1">*Emei Mountain, Sichuan Province, China</td><td rowspan="1" colspan="1">CIB2011081602</td><td rowspan="1" colspan="1">
                  <ext-link xmlns:xlink="http://www.w3.org/1999/xlink" ext-link-type="gen" xlink:href="MK293820" xlink:type="simple">MK293820</ext-link>
                </td><td rowspan="1" colspan="1">
                  <ext-link xmlns:xlink="http://www.w3.org/1999/xlink" ext-link-type="gen" xlink:href="MK293838" xlink:type="simple">MK293838</ext-link>
                </td></tr><tr><td rowspan="1" colspan="1">12</td><td rowspan="1" colspan="1">
                  <italic><tp:taxon-name><tp:taxon-name-part taxon-name-part-type="genus" reg="Nidirana">Nidirana</tp:taxon-name-part> <tp:taxon-name-part taxon-name-part-type="species" reg="daunchina">daunchina</tp:taxon-name-part></tp:taxon-name></italic>
                </td><td rowspan="1" colspan="1">*Emei Mountain, Sichuan Province, China</td><td rowspan="1" colspan="1">CIB20110629001</td><td rowspan="1" colspan="1">
                  <ext-link xmlns:xlink="http://www.w3.org/1999/xlink" ext-link-type="gen" xlink:href="MK293822" xlink:type="simple">MK293822</ext-link>
                </td><td rowspan="1" colspan="1">
                  <ext-link xmlns:xlink="http://www.w3.org/1999/xlink" ext-link-type="gen" xlink:href="MK293840" xlink:type="simple">MK293840</ext-link>
                </td></tr><tr><td rowspan="1" colspan="1">13</td><td rowspan="1" colspan="1">
                  <italic><tp:taxon-name><tp:taxon-name-part taxon-name-part-type="genus" reg="Nidirana">Nidirana</tp:taxon-name-part> <tp:taxon-name-part taxon-name-part-type="species" reg="daunchina">daunchina</tp:taxon-name-part></tp:taxon-name></italic>
                </td><td rowspan="1" colspan="1">Hejiang County, Sichuan Province, China</td><td rowspan="1" colspan="1">SYS a004930</td><td rowspan="1" colspan="1">
                  <ext-link xmlns:xlink="http://www.w3.org/1999/xlink" ext-link-type="gen" xlink:href="MF807824" xlink:type="simple">MF807824</ext-link>
                </td><td rowspan="1" colspan="1">
                  <ext-link xmlns:xlink="http://www.w3.org/1999/xlink" ext-link-type="gen" xlink:href="MF807863" xlink:type="simple">MF807863</ext-link>
                </td></tr><tr><td rowspan="1" colspan="1">14</td><td rowspan="1" colspan="1">
                  <italic><tp:taxon-name><tp:taxon-name-part taxon-name-part-type="genus" reg="Nidirana">Nidirana</tp:taxon-name-part> <tp:taxon-name-part taxon-name-part-type="species" reg="daunchina">daunchina</tp:taxon-name-part></tp:taxon-name></italic>
                </td><td rowspan="1" colspan="1">Hejiang County, Sichuan Province, China</td><td rowspan="1" colspan="1">SYS a004931</td><td rowspan="1" colspan="1">
                  <ext-link xmlns:xlink="http://www.w3.org/1999/xlink" ext-link-type="gen" xlink:href="MF807825" xlink:type="simple">MF807825</ext-link>
                </td><td rowspan="1" colspan="1">
                  <ext-link xmlns:xlink="http://www.w3.org/1999/xlink" ext-link-type="gen" xlink:href="MF807864" xlink:type="simple">MF807864</ext-link>
                </td></tr><tr><td rowspan="1" colspan="1">15</td><td rowspan="1" colspan="1">
                  <italic><tp:taxon-name><tp:taxon-name-part taxon-name-part-type="genus" reg="Nidirana">Nidirana</tp:taxon-name-part> <tp:taxon-name-part taxon-name-part-type="species" reg="daunchina">daunchina</tp:taxon-name-part></tp:taxon-name></italic>
                </td><td rowspan="1" colspan="1">Hejiang County, Sichuan Province, China</td><td rowspan="1" colspan="1">SYS a004932</td><td rowspan="1" colspan="1">
                  <ext-link xmlns:xlink="http://www.w3.org/1999/xlink" ext-link-type="gen" xlink:href="MF807826" xlink:type="simple">MF807826</ext-link>
                </td><td rowspan="1" colspan="1">
                  <ext-link xmlns:xlink="http://www.w3.org/1999/xlink" ext-link-type="gen" xlink:href="MF807865" xlink:type="simple">MF807865</ext-link>
                </td></tr><tr><td rowspan="1" colspan="1">16</td><td rowspan="1" colspan="1">
                  <italic><tp:taxon-name><tp:taxon-name-part taxon-name-part-type="genus" reg="Nidirana">Nidirana</tp:taxon-name-part> <tp:taxon-name-part taxon-name-part-type="species" reg="yaoica">yaoica</tp:taxon-name-part></tp:taxon-name></italic>
                </td><td rowspan="1" colspan="1">*Daoyao Mountain, Guangxi Zhuang Autonomous Region, China</td><td rowspan="1" colspan="1">SYS a007009</td><td rowspan="1" colspan="1">
                  <ext-link xmlns:xlink="http://www.w3.org/1999/xlink" ext-link-type="gen" xlink:href="MK882271" xlink:type="simple">MK882271</ext-link>
                </td><td rowspan="1" colspan="1">
                  <ext-link xmlns:xlink="http://www.w3.org/1999/xlink" ext-link-type="gen" xlink:href="MK895036" xlink:type="simple">MK895036</ext-link>
                </td></tr><tr><td rowspan="1" colspan="1">17</td><td rowspan="1" colspan="1">
                  <italic><tp:taxon-name><tp:taxon-name-part taxon-name-part-type="genus" reg="Nidirana">Nidirana</tp:taxon-name-part> <tp:taxon-name-part taxon-name-part-type="species" reg="yaoica">yaoica</tp:taxon-name-part></tp:taxon-name></italic>
                </td><td rowspan="1" colspan="1">*Daoyao Mountain, Guangxi Zhuang Autonomous Region, China</td><td rowspan="1" colspan="1">SYS a007011</td><td rowspan="1" colspan="1">
                  <ext-link xmlns:xlink="http://www.w3.org/1999/xlink" ext-link-type="gen" xlink:href="MK882272" xlink:type="simple">MK882272</ext-link>
                </td><td rowspan="1" colspan="1">
                  <ext-link xmlns:xlink="http://www.w3.org/1999/xlink" ext-link-type="gen" xlink:href="MK895037" xlink:type="simple">MK895037</ext-link>
                </td></tr><tr><td rowspan="1" colspan="1">18</td><td rowspan="1" colspan="1">
                  <italic><tp:taxon-name><tp:taxon-name-part taxon-name-part-type="genus" reg="Nidirana">Nidirana</tp:taxon-name-part> <tp:taxon-name-part taxon-name-part-type="species" reg="yaoica">yaoica</tp:taxon-name-part></tp:taxon-name></italic>
                </td><td rowspan="1" colspan="1">*Daoyao Mountain, Guangxi Zhuang Autonomous Region, China</td><td rowspan="1" colspan="1">SYS a007012</td><td rowspan="1" colspan="1">
                  <ext-link xmlns:xlink="http://www.w3.org/1999/xlink" ext-link-type="gen" xlink:href="MK882273" xlink:type="simple">MK882273</ext-link>
                </td><td rowspan="1" colspan="1">
                  <ext-link xmlns:xlink="http://www.w3.org/1999/xlink" ext-link-type="gen" xlink:href="MK895038" xlink:type="simple">MK895038</ext-link>
                </td></tr><tr><td rowspan="1" colspan="1">19</td><td rowspan="1" colspan="1">
                  <italic><tp:taxon-name><tp:taxon-name-part taxon-name-part-type="genus" reg="Nidirana">Nidirana</tp:taxon-name-part> <tp:taxon-name-part taxon-name-part-type="species" reg="yaoica">yaoica</tp:taxon-name-part></tp:taxon-name></italic>
                </td><td rowspan="1" colspan="1">*Daoyao Mountain, Guangxi Zhuang Autonomous Region, China</td><td rowspan="1" colspan="1">SYS a007013</td><td rowspan="1" colspan="1">
                  <ext-link xmlns:xlink="http://www.w3.org/1999/xlink" ext-link-type="gen" xlink:href="MK882274" xlink:type="simple">MK882274</ext-link>
                </td><td rowspan="1" colspan="1">
                  <ext-link xmlns:xlink="http://www.w3.org/1999/xlink" ext-link-type="gen" xlink:href="MK895039" xlink:type="simple">MK895039</ext-link>
                </td></tr><tr><td rowspan="1" colspan="1">20</td><td rowspan="1" colspan="1">
                  <italic><tp:taxon-name><tp:taxon-name-part taxon-name-part-type="genus" reg="Nidirana">Nidirana</tp:taxon-name-part> <tp:taxon-name-part taxon-name-part-type="species" reg="yaoica">yaoica</tp:taxon-name-part></tp:taxon-name></italic>
                </td><td rowspan="1" colspan="1">*Daoyao Mountain, Guangxi Zhuang Autonomous Region, China</td><td rowspan="1" colspan="1">SYS a007014/CIB 110013</td><td rowspan="1" colspan="1">
                  <ext-link xmlns:xlink="http://www.w3.org/1999/xlink" ext-link-type="gen" xlink:href="MK882275" xlink:type="simple">MK882275</ext-link>
                </td><td rowspan="1" colspan="1">
                  <ext-link xmlns:xlink="http://www.w3.org/1999/xlink" ext-link-type="gen" xlink:href="MK895040" xlink:type="simple">MK895040</ext-link>
                </td></tr><tr><td rowspan="1" colspan="1">21</td><td rowspan="1" colspan="1">
                  <italic><tp:taxon-name><tp:taxon-name-part taxon-name-part-type="genus" reg="Nidirana">Nidirana</tp:taxon-name-part> <tp:taxon-name-part taxon-name-part-type="species" reg="yaoica">yaoica</tp:taxon-name-part></tp:taxon-name></italic>
                </td><td rowspan="1" colspan="1">*Daoyao Mountain, Guangxi Zhuang Autonomous Region, China</td><td rowspan="1" colspan="1">SYS a007020</td><td rowspan="1" colspan="1">
                  <ext-link xmlns:xlink="http://www.w3.org/1999/xlink" ext-link-type="gen" xlink:href="MK882276" xlink:type="simple">MK882276</ext-link>
                </td><td rowspan="1" colspan="1">
                  <ext-link xmlns:xlink="http://www.w3.org/1999/xlink" ext-link-type="gen" xlink:href="MK895041" xlink:type="simple">MK895041</ext-link>
                </td></tr><tr><td rowspan="1" colspan="1">22</td><td rowspan="1" colspan="1">
                  <italic><tp:taxon-name><tp:taxon-name-part taxon-name-part-type="genus" reg="Nidirana">Nidirana</tp:taxon-name-part> <tp:taxon-name-part taxon-name-part-type="species" reg="yaoica">yaoica</tp:taxon-name-part></tp:taxon-name></italic>
                </td><td rowspan="1" colspan="1">*Daoyao Mountain, Guangxi Zhuang Autonomous Region, China</td><td rowspan="1" colspan="1">SYS a007021</td><td rowspan="1" colspan="1">
                  <ext-link xmlns:xlink="http://www.w3.org/1999/xlink" ext-link-type="gen" xlink:href="MK882277" xlink:type="simple">MK882277</ext-link>
                </td><td rowspan="1" colspan="1">
                  <ext-link xmlns:xlink="http://www.w3.org/1999/xlink" ext-link-type="gen" xlink:href="MK895042" xlink:type="simple">MK895042</ext-link>
                </td></tr><tr><td rowspan="1" colspan="1">23</td><td rowspan="1" colspan="1">
                  <italic><tp:taxon-name><tp:taxon-name-part taxon-name-part-type="genus" reg="Nidirana">Nidirana</tp:taxon-name-part> <tp:taxon-name-part taxon-name-part-type="species" reg="yaoica">yaoica</tp:taxon-name-part></tp:taxon-name></italic>
                </td><td rowspan="1" colspan="1">*Daoyao Mountain, Guangxi Zhuang Autonomous Region, China</td><td rowspan="1" colspan="1">SYS a007022</td><td rowspan="1" colspan="1">
                  <ext-link xmlns:xlink="http://www.w3.org/1999/xlink" ext-link-type="gen" xlink:href="MK882278" xlink:type="simple">MK882278</ext-link>
                </td><td rowspan="1" colspan="1">
                  <ext-link xmlns:xlink="http://www.w3.org/1999/xlink" ext-link-type="gen" xlink:href="MK895043" xlink:type="simple">MK895043</ext-link>
                </td></tr><tr><td rowspan="1" colspan="1">24</td><td rowspan="1" colspan="1">
                  <italic><tp:taxon-name><tp:taxon-name-part taxon-name-part-type="genus" reg="Nidirana">Nidirana</tp:taxon-name-part> <tp:taxon-name-part taxon-name-part-type="species" reg="chapaensis">chapaensis</tp:taxon-name-part></tp:taxon-name></italic>
                </td><td rowspan="1" colspan="1">*Sapa, Lao Cai, Vietnam</td><td rowspan="1" colspan="1">ROM 28070</td><td rowspan="1" colspan="1">
                  <ext-link xmlns:xlink="http://www.w3.org/1999/xlink" ext-link-type="gen" xlink:href="AF206460" xlink:type="simple">AF206460</ext-link>
                </td><td rowspan="1" colspan="1">/</td></tr><tr><td rowspan="1" colspan="1">25</td><td rowspan="1" colspan="1">
                  <italic><tp:taxon-name><tp:taxon-name-part taxon-name-part-type="genus" reg="Nidirana">Nidirana</tp:taxon-name-part> <tp:taxon-name-part taxon-name-part-type="species" reg="chapaensis">chapaensis</tp:taxon-name-part></tp:taxon-name></italic>
                </td><td rowspan="1" colspan="1">*Sapa, Lao Cai, Vietnam</td><td rowspan="1" colspan="1">1999.5871</td><td rowspan="1" colspan="1">
                  <ext-link xmlns:xlink="http://www.w3.org/1999/xlink" ext-link-type="gen" xlink:href="KR827710" xlink:type="simple">KR827710</ext-link>
                </td><td rowspan="1" colspan="1">/</td></tr><tr><td rowspan="1" colspan="1">26</td><td rowspan="1" colspan="1">
                  <italic><tp:taxon-name><tp:taxon-name-part taxon-name-part-type="genus" reg="Nidirana">Nidirana</tp:taxon-name-part> <tp:taxon-name-part taxon-name-part-type="species" reg="chapaensis">chapaensis</tp:taxon-name-part></tp:taxon-name></italic>
                </td><td rowspan="1" colspan="1">Gia Lai, Vietnam</td><td rowspan="1" colspan="1">AMSR176027</td><td rowspan="1" colspan="1">
                  <ext-link xmlns:xlink="http://www.w3.org/1999/xlink" ext-link-type="gen" xlink:href="KU840598" xlink:type="simple">KU840598</ext-link>
                </td><td rowspan="1" colspan="1">/</td></tr><tr><td rowspan="1" colspan="1">27</td><td rowspan="1" colspan="1">
                  <italic><tp:taxon-name><tp:taxon-name-part taxon-name-part-type="genus" reg="Nidirana">Nidirana</tp:taxon-name-part> <tp:taxon-name-part taxon-name-part-type="species" reg="chapaensis">chapaensis</tp:taxon-name-part></tp:taxon-name></italic>
                </td><td rowspan="1" colspan="1">*Sapa, Lao Cai, Vietnam</td><td rowspan="1" colspan="1">T2483/2000.4850</td><td rowspan="1" colspan="1">
                  <ext-link xmlns:xlink="http://www.w3.org/1999/xlink" ext-link-type="gen" xlink:href="KR827711" xlink:type="simple">KR827711</ext-link>
                </td><td rowspan="1" colspan="1">
                  <ext-link xmlns:xlink="http://www.w3.org/1999/xlink" ext-link-type="gen" xlink:href="KR827711" xlink:type="simple">KR827711</ext-link>
                </td></tr><tr><td rowspan="1" colspan="1">28</td><td rowspan="1" colspan="1">
                  <italic><tp:taxon-name><tp:taxon-name-part taxon-name-part-type="genus" reg="Nidirana">Nidirana</tp:taxon-name-part> <tp:taxon-name-part taxon-name-part-type="species" reg="hainanensis">hainanensis</tp:taxon-name-part></tp:taxon-name></italic>
                </td><td rowspan="1" colspan="1">*Diaoluo Mountain, Lingshui County, Hainan Province, China</td><td rowspan="1" colspan="1">CIB20110629003</td><td rowspan="1" colspan="1">
                  <ext-link xmlns:xlink="http://www.w3.org/1999/xlink" ext-link-type="gen" xlink:href="MK293807" xlink:type="simple">MK293807</ext-link>
                </td><td rowspan="1" colspan="1">
                  <ext-link xmlns:xlink="http://www.w3.org/1999/xlink" ext-link-type="gen" xlink:href="MK293825" xlink:type="simple">MK293825</ext-link>
                </td></tr><tr><td rowspan="1" colspan="1">29</td><td rowspan="1" colspan="1">
                  <italic><tp:taxon-name><tp:taxon-name-part taxon-name-part-type="genus" reg="Nidirana">Nidirana</tp:taxon-name-part> <tp:taxon-name-part taxon-name-part-type="species" reg="leishanensis">leishanensis</tp:taxon-name-part></tp:taxon-name></italic>
                </td><td rowspan="1" colspan="1">*Leigong Mountain, Leishan County, Guizhou Province, China</td><td rowspan="1" colspan="1">CIBLS20150627003</td><td rowspan="1" colspan="1">
                  <ext-link xmlns:xlink="http://www.w3.org/1999/xlink" ext-link-type="gen" xlink:href="MK293810" xlink:type="simple">MK293810</ext-link>
                </td><td rowspan="1" colspan="1">
                  <ext-link xmlns:xlink="http://www.w3.org/1999/xlink" ext-link-type="gen" xlink:href="MK293828" xlink:type="simple">MK293828</ext-link>
                </td></tr><tr><td rowspan="1" colspan="1">30</td><td rowspan="1" colspan="1">
                  <italic><tp:taxon-name><tp:taxon-name-part taxon-name-part-type="genus" reg="Nidirana">Nidirana</tp:taxon-name-part> <tp:taxon-name-part taxon-name-part-type="species" reg="lini">lini</tp:taxon-name-part></tp:taxon-name></italic>
                </td><td rowspan="1" colspan="1">*Jiangcheng County, Yunnan Province, China</td><td rowspan="1" colspan="1">SYS a003967</td><td rowspan="1" colspan="1">
                  <ext-link xmlns:xlink="http://www.w3.org/1999/xlink" ext-link-type="gen" xlink:href="MF807818" xlink:type="simple">MF807818</ext-link>
                </td><td rowspan="1" colspan="1">
                  <ext-link xmlns:xlink="http://www.w3.org/1999/xlink" ext-link-type="gen" xlink:href="MF807857" xlink:type="simple">MF807857</ext-link>
                </td></tr><tr><td rowspan="1" colspan="1">31</td><td rowspan="1" colspan="1">
                  <italic><tp:taxon-name><tp:taxon-name-part taxon-name-part-type="genus" reg="Nidirana">Nidirana</tp:taxon-name-part> <tp:taxon-name-part taxon-name-part-type="species" reg="adenopleura">adenopleura</tp:taxon-name-part></tp:taxon-name></italic>
                </td><td rowspan="1" colspan="1">*New Taipei City, Taiwan Province, China</td><td rowspan="1" colspan="1">UMMZ 189963</td><td rowspan="1" colspan="1">
                  <ext-link xmlns:xlink="http://www.w3.org/1999/xlink" ext-link-type="gen" xlink:href="DQ283117" xlink:type="simple">DQ283117</ext-link>
                </td><td rowspan="1" colspan="1">/</td></tr><tr><td rowspan="1" colspan="1">32</td><td rowspan="1" colspan="1">
                  <italic><tp:taxon-name><tp:taxon-name-part taxon-name-part-type="genus" reg="Nidirana">Nidirana</tp:taxon-name-part> <tp:taxon-name-part taxon-name-part-type="species" reg="adenopleura">adenopleura</tp:taxon-name-part></tp:taxon-name></italic>
                </td><td rowspan="1" colspan="1">Nanping City, Fujian Province, China</td><td rowspan="1" colspan="1">SYS a005911</td><td rowspan="1" colspan="1">
                  <ext-link xmlns:xlink="http://www.w3.org/1999/xlink" ext-link-type="gen" xlink:href="MF807844" xlink:type="simple">MF807844</ext-link>
                </td><td rowspan="1" colspan="1">
                  <ext-link xmlns:xlink="http://www.w3.org/1999/xlink" ext-link-type="gen" xlink:href="MF807883" xlink:type="simple">MF807883</ext-link>
                </td></tr><tr><td rowspan="1" colspan="1">33</td><td rowspan="1" colspan="1">
                  <italic><tp:taxon-name><tp:taxon-name-part taxon-name-part-type="genus" reg="Nidirana">Nidirana</tp:taxon-name-part> <tp:taxon-name-part taxon-name-part-type="species" reg="okinavana">okinavana</tp:taxon-name-part></tp:taxon-name></italic>
                </td><td rowspan="1" colspan="1">*Iriomote Island, Okinawa, Japan</td><td rowspan="1" colspan="1">/</td><td rowspan="1" colspan="1">
                  <ext-link xmlns:xlink="http://www.w3.org/1999/xlink" ext-link-type="gen" xlink:href="NC022872" xlink:type="simple">NC022872</ext-link>
                </td><td rowspan="1" colspan="1">
                  <ext-link xmlns:xlink="http://www.w3.org/1999/xlink" ext-link-type="gen" xlink:href="NC022872" xlink:type="simple">NC022872</ext-link>
                </td></tr><tr><td rowspan="1" colspan="1">34</td><td rowspan="1" colspan="1">
                  <italic><tp:taxon-name><tp:taxon-name-part taxon-name-part-type="genus" reg="Nidirana">Nidirana</tp:taxon-name-part> <tp:taxon-name-part taxon-name-part-type="species" reg="nankunensis">nankunensis</tp:taxon-name-part></tp:taxon-name></italic>
                </td><td rowspan="1" colspan="1">*Nankun Mountain, Guangdong Province, China</td><td rowspan="1" colspan="1">SYS a003618</td><td rowspan="1" colspan="1">
                  <ext-link xmlns:xlink="http://www.w3.org/1999/xlink" ext-link-type="gen" xlink:href="MF807828" xlink:type="simple">MF807828</ext-link>
                </td><td rowspan="1" colspan="1">
                  <ext-link xmlns:xlink="http://www.w3.org/1999/xlink" ext-link-type="gen" xlink:href="MF807867" xlink:type="simple">MF807867</ext-link>
                </td></tr><tr><td rowspan="1" colspan="1">35</td><td rowspan="1" colspan="1">
                  <italic><tp:taxon-name><tp:taxon-name-part taxon-name-part-type="genus" reg="Nidirana">Nidirana</tp:taxon-name-part> <tp:taxon-name-part taxon-name-part-type="species" reg="pleuraden">pleuraden</tp:taxon-name-part></tp:taxon-name></italic>
                </td><td rowspan="1" colspan="1">Gaoligong Mountain, Yunnan Province, China</td><td rowspan="1" colspan="1">SYS a003775</td><td rowspan="1" colspan="1">
                  <ext-link xmlns:xlink="http://www.w3.org/1999/xlink" ext-link-type="gen" xlink:href="MF807816" xlink:type="simple">MF807816</ext-link>
                </td><td rowspan="1" colspan="1">
                  <ext-link xmlns:xlink="http://www.w3.org/1999/xlink" ext-link-type="gen" xlink:href="MF807855" xlink:type="simple">MF807855</ext-link>
                </td></tr><tr><td rowspan="1" colspan="1">36</td><td rowspan="1" colspan="1">
                  <italic><tp:taxon-name><tp:taxon-name-part taxon-name-part-type="genus" reg="Babina">Babina</tp:taxon-name-part> <tp:taxon-name-part taxon-name-part-type="species" reg="holsti">holsti</tp:taxon-name-part></tp:taxon-name></italic>
                </td><td rowspan="1" colspan="1">*Okinawa, Japan</td><td rowspan="1" colspan="1">/</td><td rowspan="1" colspan="1">
                  <ext-link xmlns:xlink="http://www.w3.org/1999/xlink" ext-link-type="gen" xlink:href="NC022870" xlink:type="simple">NC022870</ext-link>
                </td><td rowspan="1" colspan="1">
                  <ext-link xmlns:xlink="http://www.w3.org/1999/xlink" ext-link-type="gen" xlink:href="NC022870" xlink:type="simple">NC022870</ext-link>
                </td></tr><tr><td rowspan="1" colspan="1">37</td><td rowspan="1" colspan="1">
                  <italic><tp:taxon-name><tp:taxon-name-part taxon-name-part-type="genus" reg="Babina">Babina</tp:taxon-name-part> <tp:taxon-name-part taxon-name-part-type="species" reg="subaspera">subaspera</tp:taxon-name-part></tp:taxon-name></italic>
                </td><td rowspan="1" colspan="1">*Amami Island, Kagoshima, Japan</td><td rowspan="1" colspan="1">/</td><td rowspan="1" colspan="1">
                  <ext-link xmlns:xlink="http://www.w3.org/1999/xlink" ext-link-type="gen" xlink:href="NC022871" xlink:type="simple">NC022871</ext-link>
                </td><td rowspan="1" colspan="1">
                  <ext-link xmlns:xlink="http://www.w3.org/1999/xlink" ext-link-type="gen" xlink:href="NC022871" xlink:type="simple">NC022871</ext-link>
                </td></tr><tr><td rowspan="1" colspan="1">38</td><td rowspan="1" colspan="1">
                  <italic><tp:taxon-name><tp:taxon-name-part taxon-name-part-type="genus" reg="Odorrana">Odorrana</tp:taxon-name-part> <tp:taxon-name-part taxon-name-part-type="species" reg="margaretae">margaretae</tp:taxon-name-part></tp:taxon-name></italic>
                </td><td rowspan="1" colspan="1">China</td><td rowspan="1" colspan="1">HNNU1207003</td><td rowspan="1" colspan="1">
                  <ext-link xmlns:xlink="http://www.w3.org/1999/xlink" ext-link-type="gen" xlink:href="NC024603" xlink:type="simple">NC024603</ext-link>
                </td><td rowspan="1" colspan="1">/</td></tr></tbody></table></table-wrap><supplementary-material xmlns:xlink="http://www.w3.org/1999/xlink" id="S1" position="float" orientation="portrait" xlink:type="simple"><object-id content-type="doi" xlink:type="simple">10.3897/zookeys.904.39161.suppl1</object-id><object-id content-type="arpha" xlink:type="simple">9C118653-2EE3-59E8-8FA1-57B2375BCC36</object-id><label>Supplementary material 1</label><p>Table S1. Measurements of <italic><tp:taxon-name><tp:taxon-name-part taxon-name-part-type="genus" reg="Nidirana">Nidirana</tp:taxon-name-part> <tp:taxon-name-part taxon-name-part-type="species" reg="yeae">yeae</tp:taxon-name-part></tp:taxon-name></italic> sp. nov. and <italic><tp:taxon-name><tp:taxon-name-part taxon-name-part-type="genus" reg="Nidirana">N.</tp:taxon-name-part> <tp:taxon-name-part taxon-name-part-type="species" reg="daunchina">daunchina</tp:taxon-name-part></tp:taxon-name></italic></p><p>Data type: species data</p><p>Explanation note: Units in mm. See abbreviations for characters in the Materials and methods section.</p><media xlink:href="zookeys-904-063-s001.xlsx" mimetype="application" mime-subtype="vnd.openxmlformats-officedocument.spreadsheetml.sheet" position="float" orientation="portrait" xlink:type="simple" id="oo_372401.xlsx"><uri content-type="original_file" xlink:type="simple">https://binary.pensoft.net/file/372401</uri></media><permissions><license xlink:type="simple"><license-p>This dataset is made available under the Open Database License (http://opendatacommons.org/licenses/odbl/1.0/). The Open Database License (ODbL) is a license agreement intended to allow users to freely share, modify, and use this Dataset while maintaining this same freedom for others, provided that the original source and author(s) are credited.</license-p></license></permissions><attrib specific-use="authors">Gang Wei, Shi-Ze Li, Jing Liu, Yan-Lin Cheng, Ning Xu, Bin Wang</attrib></supplementary-material><fig id="F3" position="float" orientation="portrait"><object-id xmlns:xlink="http://www.w3.org/1999/xlink" content-type="doi" xlink:type="simple">10.3897/zookeys.904.39161.figure3</object-id><object-id xmlns:xlink="http://www.w3.org/1999/xlink" content-type="arpha" xlink:type="simple">A306DCCD-F452-5C9F-93C7-3B83FA8202B2</object-id><label>Figure 3.</label><caption><p>Advertisement calls of <italic><tp:taxon-name><tp:taxon-name-part taxon-name-part-type="genus" reg="Nidirana">Nidirana</tp:taxon-name-part> <tp:taxon-name-part taxon-name-part-type="species" reg="yeae">yeae</tp:taxon-name-part></tp:taxon-name></italic> sp. nov. (holotype CIBTZ20190608004), <italic><tp:taxon-name><tp:taxon-name-part taxon-name-part-type="genus" reg="Nidirana">N.</tp:taxon-name-part> <tp:taxon-name-part taxon-name-part-type="species" reg="daunchina">daunchina</tp:taxon-name-part></tp:taxon-name></italic> (specimen CIB2011081603) and <italic><tp:taxon-name><tp:taxon-name-part taxon-name-part-type="genus" reg="Nidirana">N.</tp:taxon-name-part> <tp:taxon-name-part taxon-name-part-type="species" reg="yaoica">yaoica</tp:taxon-name-part></tp:taxon-name></italic> (specimen SYS a007009). <bold>A</bold> Waveform showing two-note call of <italic><tp:taxon-name><tp:taxon-name-part taxon-name-part-type="genus" reg="Nidirana">Nidirana</tp:taxon-name-part> <tp:taxon-name-part taxon-name-part-type="species" reg="yeae">yeae</tp:taxon-name-part></tp:taxon-name></italic> sp. nov <bold>B</bold> sonogram showing two-note call of <italic><tp:taxon-name><tp:taxon-name-part taxon-name-part-type="genus" reg="Nidirana">Nidirana</tp:taxon-name-part> <tp:taxon-name-part taxon-name-part-type="species" reg="yeae">yeae</tp:taxon-name-part></tp:taxon-name></italic> sp. nov <bold>C</bold> waveform showing two-note call of <italic><tp:taxon-name><tp:taxon-name-part taxon-name-part-type="genus" reg="Nidirana">N.</tp:taxon-name-part> <tp:taxon-name-part taxon-name-part-type="species" reg="daunchina">daunchina</tp:taxon-name-part></tp:taxon-name></italic><bold>D</bold> sonogram showing two-note call of <italic><tp:taxon-name><tp:taxon-name-part taxon-name-part-type="genus" reg="Nidirana">N.</tp:taxon-name-part> <tp:taxon-name-part taxon-name-part-type="species" reg="daunchina">daunchina</tp:taxon-name-part></tp:taxon-name></italic><bold>E</bold> waveform showing two-note call of <italic><tp:taxon-name><tp:taxon-name-part taxon-name-part-type="genus" reg="Nidirana">N.</tp:taxon-name-part> <tp:taxon-name-part taxon-name-part-type="species" reg="yaoica">yaoica</tp:taxon-name-part></tp:taxon-name></italic><bold>F</bold> sonogram showing two-note call of <italic><tp:taxon-name><tp:taxon-name-part taxon-name-part-type="genus" reg="Nidirana">N.</tp:taxon-name-part> <tp:taxon-name-part taxon-name-part-type="species" reg="yaoica">yaoica</tp:taxon-name-part></tp:taxon-name></italic>.</p></caption><graphic xmlns:xlink="http://www.w3.org/1999/xlink" xlink:href="zookeys-904-063-g003.jpg" position="float" orientation="portrait" xlink:type="simple" id="oo_372395.jpg"><uri content-type="original_file" xlink:type="simple">https://binary.pensoft.net/fig/372395</uri></graphic></fig><table-wrap id="T5" position="float" orientation="portrait"><label>Table 5.</label><caption><p>Comparisons of characteristics of advertisement calls of <italic><tp:taxon-name><tp:taxon-name-part taxon-name-part-type="genus" reg="Nidirana">Nidirana</tp:taxon-name-part> <tp:taxon-name-part taxon-name-part-type="species" reg="yeae">yeae</tp:taxon-name-part></tp:taxon-name></italic> sp. nov., <italic><tp:taxon-name><tp:taxon-name-part taxon-name-part-type="genus" reg="Nidirana">N.</tp:taxon-name-part> <tp:taxon-name-part taxon-name-part-type="species" reg="daunchina">daunchina</tp:taxon-name-part></tp:taxon-name></italic>, and <italic><tp:taxon-name><tp:taxon-name-part taxon-name-part-type="genus" reg="Nidirana">N.</tp:taxon-name-part> <tp:taxon-name-part taxon-name-part-type="species" reg="yaoica">yaoica</tp:taxon-name-part></tp:taxon-name></italic>. Units in milliseconds (ms).</p></caption><table id="TID0ESDDI" rules="all"><tbody><tr><th rowspan="1" colspan="4"><italic><tp:taxon-name><tp:taxon-name-part taxon-name-part-type="genus" reg="Nidirana">Nidirana</tp:taxon-name-part> <tp:taxon-name-part taxon-name-part-type="species" reg="yeae">yeae</tp:taxon-name-part></tp:taxon-name></italic> sp. nov.</th><th rowspan="1" colspan="2">
                <italic><tp:taxon-name><tp:taxon-name-part taxon-name-part-type="genus" reg="Nidirana">N.</tp:taxon-name-part> <tp:taxon-name-part taxon-name-part-type="species" reg="daunchina">daunchina</tp:taxon-name-part></tp:taxon-name></italic>
              </th><th rowspan="1" colspan="3">
                <italic><tp:taxon-name><tp:taxon-name-part taxon-name-part-type="genus" reg="Nidirana">N.</tp:taxon-name-part> <tp:taxon-name-part taxon-name-part-type="species" reg="yaoica">yaoica</tp:taxon-name-part></tp:taxon-name></italic>
              </th></tr><tr><th rowspan="1" colspan="1">Two-note call (N = 5)</th><th rowspan="1" colspan="1">Three-note call (<italic>N</italic> = 2)</th><th rowspan="1" colspan="1">Four-note call (<italic>N</italic> = 3)</th><th rowspan="1" colspan="1">Six-note call (<italic>N</italic> = 1)</th><th rowspan="1" colspan="1">Two-note call (<italic>N</italic> = 5)</th><th rowspan="1" colspan="1">Three-note call (<italic>N</italic> = 2)</th><th rowspan="1" colspan="1">One-note call (<italic>N</italic> = 25)</th><th rowspan="1" colspan="1">Two-note call (<italic>N</italic> = 59)</th><th rowspan="1" colspan="1">Three-note call (<italic>N</italic> = 3)</th></tr><tr><td rowspan="1" colspan="1">728–825, 755.4 ± 45.2</td><td rowspan="1" colspan="1">988–1135, 1061.5 ± 103.9</td><td rowspan="1" colspan="1">1400–1563, 1459.3 ± 90.0</td><td rowspan="1" colspan="1">2082</td><td rowspan="1" colspan="1">453–462, 457.7 ± 4.5</td><td rowspan="1" colspan="1">768–826, 792.0 ± 21.1</td><td rowspan="1" colspan="1">37–51, 43.3 ± 2.7</td><td rowspan="1" colspan="1">307–454, 355.9 ± 31.1</td><td rowspan="1" colspan="1">565–678, 628.0 ± 57.6</td></tr><tr><td rowspan="1" colspan="1">1<sup>st</sup> 342–418, 362.0 ± 31.8</td><td rowspan="1" colspan="1">1<sup>st</sup> 308–443, 375.5 ± 95.4</td><td rowspan="1" colspan="1">1<sup>st</sup> 314–403, 364.0 ± 45.5</td><td rowspan="1" colspan="1">1<sup>st</sup> 440</td><td rowspan="1" colspan="1">1<sup>st</sup> 45–65, 56.0 ± 10.1</td><td rowspan="1" colspan="1">1<sup>st</sup> 43–55, 52.0 ± 5.1</td><td rowspan="1" colspan="1">1<sup>st</sup> 37–51, 43.3 ± 2.7</td><td rowspan="1" colspan="1">1<sup>st</sup> 36–51, 43.5 ± 2.8</td><td rowspan="1" colspan="1">1<sup>st</sup> 42–54, 46.7 ± 6.4</td></tr><tr><td rowspan="1" colspan="1">2<sup>nd</sup> 212–225, 218.6 ± 6.1</td><td rowspan="1" colspan="1">2<sup>nd</sup> 169–220, 194.5 ± 36.1</td><td rowspan="1" colspan="1">2<sup>nd</sup> 203–218, 212.0 ± 79.4</td><td rowspan="1" colspan="1">2<sup>nd</sup> 240</td><td rowspan="1" colspan="1">2<sup>nd</sup> 47–53, 49.3 ± 3.2</td><td rowspan="1" colspan="1">2<sup>nd</sup> 49–60, 55.0 ±4.7</td><td rowspan="1" colspan="1"/><td rowspan="1" colspan="1">2<sup>nd</sup> 30–49, 39.6 ± 3.3</td><td rowspan="1" colspan="1">2<sup>nd</sup> 37–40, 38.7 ± 1.5</td></tr><tr><td rowspan="1" colspan="1"/><td rowspan="1" colspan="1">3<sup>rd</sup> 135–205, 170.0 ± 49.5</td><td rowspan="1" colspan="1">3<sup>rd</sup> 166–180, 170.6 ± 8.1</td><td rowspan="1" colspan="1">3<sup>rd</sup> 194</td><td rowspan="1" colspan="1"/><td rowspan="1" colspan="1">3<sup>rd</sup> 38–58, 45.0 ± 7.9</td><td rowspan="1" colspan="1"/><td rowspan="1" colspan="1"/><td rowspan="1" colspan="1">3<sup>rd</sup> 35–52, 42.3 ± 8.7</td></tr><tr><td rowspan="1" colspan="1"/><td rowspan="1" colspan="1"/><td rowspan="1" colspan="1">145–172, 157.0 ± 13.7</td><td rowspan="1" colspan="1">4<sup>th</sup> 175</td><td rowspan="1" colspan="1"/><td rowspan="1" colspan="1"/><td rowspan="1" colspan="1"/><td rowspan="1" colspan="1"/><td rowspan="1" colspan="1"/></tr><tr><td rowspan="1" colspan="1"/><td rowspan="1" colspan="1"/><td rowspan="1" colspan="1"/><td rowspan="1" colspan="1">5<sup>th</sup> 160</td><td rowspan="1" colspan="1"/><td rowspan="1" colspan="1"/><td rowspan="1" colspan="1"/><td rowspan="1" colspan="1"/><td rowspan="1" colspan="1"/></tr><tr><td rowspan="1" colspan="1"/><td rowspan="1" colspan="1"/><td rowspan="1" colspan="1"/><td rowspan="1" colspan="1">6<sup>th</sup> 166</td><td rowspan="1" colspan="1"/><td rowspan="1" colspan="1"/><td rowspan="1" colspan="1"/><td rowspan="1" colspan="1"/><td rowspan="1" colspan="1"/></tr><tr><td rowspan="1" colspan="1">151–197, 170.0 ± 19.1</td><td rowspan="1" colspan="1">1<sup>st</sup> 120–194, 157.0 ± 52.3</td><td rowspan="1" colspan="1">1<sup>st</sup> 175–218, 194.6 ± 21.7</td><td rowspan="1" colspan="1">1<sup>st</sup> 132</td><td rowspan="1" colspan="1">347–359, 352.0 ± 6.2</td><td rowspan="1" colspan="1">1<sup>st</sup> 320–355, 337.0 ± 15.2</td><td rowspan="1" colspan="1">/</td><td rowspan="1" colspan="1">215–372, 272.8 ± 31.7</td><td rowspan="1" colspan="1">1<sup>st</sup> 212–250, 234.0 ± 19.7</td></tr><tr><td rowspan="1" colspan="1"/><td rowspan="1" colspan="1">2<sup>nd</sup> 147–178, 162.5 ± 21.9</td><td rowspan="1" colspan="1">2<sup>nd</sup> 155–185, 174.0 ± 16.5</td><td rowspan="1" colspan="1">2<sup>nd</sup> 132</td><td rowspan="1" colspan="1"/><td rowspan="1" colspan="1">2<sup>nd</sup> 298–310, 303.0 ± 4.9</td><td rowspan="1" colspan="1"/><td rowspan="1" colspan="1"/><td rowspan="1" colspan="1">2<sup>nd</sup> 222–302, 266.3 ± 40.7</td></tr><tr><td rowspan="1" colspan="1"/><td rowspan="1" colspan="1"/><td rowspan="1" colspan="1">3<sup>rd</sup> 138–228, 190.7 ± 46.9</td><td rowspan="1" colspan="1">3<sup>rd</sup> 135</td><td rowspan="1" colspan="1"/><td rowspan="1" colspan="1"/><td rowspan="1" colspan="1"/><td rowspan="1" colspan="1"/><td rowspan="1" colspan="1"/></tr><tr><td rowspan="1" colspan="1"/><td rowspan="1" colspan="1"/><td rowspan="1" colspan="1"/><td rowspan="1" colspan="1">4<sup>th</sup> 126</td><td rowspan="1" colspan="1"/><td rowspan="1" colspan="1"/><td rowspan="1" colspan="1"/><td rowspan="1" colspan="1"/><td rowspan="1" colspan="1"/></tr><tr><td rowspan="1" colspan="1"/><td rowspan="1" colspan="1"/><td rowspan="1" colspan="1"/><td rowspan="1" colspan="1">5<sup>th</sup> 132</td><td rowspan="1" colspan="1"/><td rowspan="1" colspan="1"/><td rowspan="1" colspan="1"/><td rowspan="1" colspan="1"/><td rowspan="1" colspan="1"/></tr><tr><td rowspan="1" colspan="1">4200–5040, 4776.0 ± 332.9</td><td rowspan="1" colspan="1">4620–5040, 4830.0 ± 296.9</td><td rowspan="1" colspan="1">4680–5160, 4880.0 ± 249.7</td><td rowspan="1" colspan="1">5280</td><td rowspan="1" colspan="1">3629–4240, 3938.0 ± 305.6</td><td rowspan="1" colspan="1">3875–4832, 4586.4 ± 402.0</td><td rowspan="1" colspan="1">516.8</td><td rowspan="1" colspan="1">516.8</td><td rowspan="1" colspan="1">516.8</td></tr><tr><td rowspan="1" colspan="1">1<sup>st</sup> 4200–4800, 4440.0 ± 226.2</td><td rowspan="1" colspan="1">1<sup>st</sup> 4320–4440, 4380.0 ± 84.8</td><td rowspan="1" colspan="1">1<sup>st</sup> 4680–5160, 4880.0 ± 249.7</td><td rowspan="1" colspan="1">1<sup>st</sup> 4560</td><td rowspan="1" colspan="1">1<sup>st</sup> 3629–4240, 3899.3 ± 311.5</td><td rowspan="1" colspan="1">1<sup>st</sup> 2624–4448, 3894.4 ± 774.7</td><td rowspan="1" colspan="1">516.8</td><td rowspan="1" colspan="1">1<sup>st</sup> 516.8 (98.3%) or 2584 (1.7%)</td><td rowspan="1" colspan="1">1<sup>st</sup> 516.8</td></tr><tr><td rowspan="1" colspan="1">2<sup>nd</sup> 4200–5040, 4776.0 ± 332.9</td><td rowspan="1" colspan="1">2<sup>nd</sup> 4620–5040, 4830 ± 297</td><td rowspan="1" colspan="1">2<sup>nd</sup> 4080–4680, 4400.0 ± 301.9</td><td rowspan="1" colspan="1">2<sup>nd</sup> 5280</td><td rowspan="1" colspan="1">2<sup>nd</sup> 2151–3945, 3187.6 ± 929.0</td><td rowspan="1" colspan="1">2<sup>nd</sup> 3875–4832, 4586.4 ± 402.0</td><td rowspan="1" colspan="1"/><td rowspan="1" colspan="1"/><td rowspan="1" colspan="1">2<sup>nd</sup> 516.8</td></tr><tr><td rowspan="1" colspan="1"/><td rowspan="1" colspan="1">3<sup>rd</sup> 3840–4560, 4200.0 ± 509.1</td><td rowspan="1" colspan="1">3<sup>rd</sup> 4080–4680, 4440.0 ± 317.5</td><td rowspan="1" colspan="1">3<sup>rd</sup> 4800</td><td rowspan="1" colspan="1"/><td rowspan="1" colspan="1">3<sup>rd</sup> 1478–3200, 2241.2 ± 662.8</td><td rowspan="1" colspan="1"/><td rowspan="1" colspan="1">2<sup>nd</sup> 516.8</td><td rowspan="1" colspan="1">3<sup>rd</sup> 516.8</td></tr><tr><td rowspan="1" colspan="1"/><td rowspan="1" colspan="1"/><td rowspan="1" colspan="1">4<sup>th</sup> 4320–4680, 4466.6 ± 189.0</td><td rowspan="1" colspan="1">4<sup>th</sup> 4560</td><td rowspan="1" colspan="1"/><td rowspan="1" colspan="1"/><td rowspan="1" colspan="1"/><td rowspan="1" colspan="1"/><td rowspan="1" colspan="1"/></tr><tr><td rowspan="1" colspan="1"/><td rowspan="1" colspan="1"/><td rowspan="1" colspan="1"/><td rowspan="1" colspan="1">5<sup>th</sup> 3800</td><td rowspan="1" colspan="1"/><td rowspan="1" colspan="1"/><td rowspan="1" colspan="1"/><td rowspan="1" colspan="1"/><td rowspan="1" colspan="1"/></tr><tr><td rowspan="1" colspan="1"/><td rowspan="1" colspan="1"/><td rowspan="1" colspan="1"/><td rowspan="1" colspan="1">6<sup>th</sup> 4080</td><td rowspan="1" colspan="1"/><td rowspan="1" colspan="1"/><td rowspan="1" colspan="1"/><td rowspan="1" colspan="1"/><td rowspan="1" colspan="1"/></tr></tbody></table></table-wrap><table-wrap id="T4" position="float" orientation="portrait"><label>Table 4.</label><caption><p>Diagnostic characters separating <italic><tp:taxon-name><tp:taxon-name-part taxon-name-part-type="genus" reg="Nidirana">Nidirana</tp:taxon-name-part> <tp:taxon-name-part taxon-name-part-type="species" reg="yeae">yeae</tp:taxon-name-part></tp:taxon-name></italic> sp. nov. from its congeners.</p></caption><table id="TID0EHJCI" rules="all"><tbody><tr><th rowspan="1" colspan="1">Species</th><th rowspan="1" colspan="1"><abbrev xmlns:xlink="http://www.w3.org/1999/xlink" xlink:title="snout-vent length" id="ABBRID0ESDBI" xlink:type="simple">SVL</abbrev> of male (mm)</th><th rowspan="1" colspan="1"><abbrev xmlns:xlink="http://www.w3.org/1999/xlink" xlink:title="snout-vent length" id="ABBRID0E1DBI" xlink:type="simple">SVL</abbrev> of female (mm)</th><th rowspan="1" colspan="1">Fingers tips</th><th rowspan="1" colspan="1">Lateroventral groove on fingers</th><th rowspan="1" colspan="1">Relative finger length</th><th rowspan="1" colspan="1">Toe tips</th><th rowspan="1" colspan="1">Lateroventral groove on toes</th><th rowspan="1" colspan="1">Tibiotarsal articulation reaching level when leg stretched forward</th><th rowspan="1" colspan="1">Subgular vocal sacs</th><th rowspan="1" colspan="1">Nuptial pad</th><th rowspan="1" colspan="1">Tadpole labial tooth row formula</th><th rowspan="1" colspan="1">Calling</th><th rowspan="1" colspan="1">References</th></tr><tr><td rowspan="1" colspan="1"><italic><tp:taxon-name><tp:taxon-name-part taxon-name-part-type="genus" reg="Nidirana">Nidirana</tp:taxon-name-part> <tp:taxon-name-part taxon-name-part-type="species" reg="yeae">yeae</tp:taxon-name-part></tp:taxon-name></italic> sp. nov.</td><td rowspan="1" colspan="1">41.2–43.5</td><td rowspan="1" colspan="1">44.7</td><td rowspan="1" colspan="1">dilated</td><td rowspan="1" colspan="1">absent</td><td rowspan="1" colspan="1">II &lt; IV &lt; I &lt; III</td><td rowspan="1" colspan="1">dilated</td><td rowspan="1" colspan="1">present</td><td rowspan="1" colspan="1">eye</td><td rowspan="1" colspan="1">present</td><td rowspan="1" colspan="1">one on first finger</td><td rowspan="1" colspan="1">1:1+1/1+1:2</td><td rowspan="1" colspan="1">2–6 notes</td><td rowspan="1" colspan="1">This study</td></tr><tr><td rowspan="1" colspan="1">
                <italic><tp:taxon-name><tp:taxon-name-part taxon-name-part-type="genus" reg="Nidirana">N.</tp:taxon-name-part> <tp:taxon-name-part taxon-name-part-type="species" reg="adenopleura">adenopleura</tp:taxon-name-part></tp:taxon-name></italic>
              </td><td rowspan="1" colspan="1">43.1–57.6</td><td rowspan="1" colspan="1">47.6–60.7</td><td rowspan="1" colspan="1">dilated</td><td rowspan="1" colspan="1">present or absent</td><td rowspan="1" colspan="1">II <italic>&lt;</italic> I <italic>&lt;</italic>IV <italic>&lt;</italic> III</td><td rowspan="1" colspan="1">dilated</td><td rowspan="1" colspan="1">present</td><td rowspan="1" colspan="1">snout tip or between eye and snout</td><td rowspan="1" colspan="1">present</td><td rowspan="1" colspan="1">one on first finger</td><td rowspan="1" colspan="1">1:1+1/1+1:2<break/> or 1:0 +0/1+1:1</td><td rowspan="1" colspan="1">2–4 notes</td><td rowspan="1" colspan="1"><xref ref-type="bibr" rid="B37">Pope (1931)</xref>; <xref ref-type="bibr" rid="B12">Chuaynkern et al. (2010)</xref>; <xref ref-type="bibr" rid="B30">Lyu et al. (2017)</xref></td></tr><tr><td rowspan="1" colspan="1">
                <italic><tp:taxon-name><tp:taxon-name-part taxon-name-part-type="genus" reg="Nidirana">N.</tp:taxon-name-part> <tp:taxon-name-part taxon-name-part-type="species" reg="chapaensis">chapaensis</tp:taxon-name-part></tp:taxon-name></italic>
              </td><td rowspan="1" colspan="1">35.5–42.5</td><td rowspan="1" colspan="1">41.0–51.8</td><td rowspan="1" colspan="1">dilated</td><td rowspan="1" colspan="1">present or absent</td><td rowspan="1" colspan="1">II <italic>&lt;</italic> I = IV <italic>&lt;</italic> III</td><td rowspan="1" colspan="1">dilated</td><td rowspan="1" colspan="1">present</td><td rowspan="1" colspan="1">nostril</td><td rowspan="1" colspan="1">present</td><td rowspan="1" colspan="1">two on first finger</td><td rowspan="1" colspan="1">1:1+2/1+1:2</td><td rowspan="1" colspan="1">3 notes</td><td rowspan="1" colspan="1">
                <xref ref-type="bibr" rid="B12">Chuaynkern et al. (2010)</xref>
              </td></tr><tr><td rowspan="1" colspan="1">
                <italic><tp:taxon-name><tp:taxon-name-part taxon-name-part-type="genus" reg="Nidirana">N.</tp:taxon-name-part> <tp:taxon-name-part taxon-name-part-type="species" reg="daunchina">daunchina</tp:taxon-name-part></tp:taxon-name></italic>
              </td><td rowspan="1" colspan="1">40.6–51.0</td><td rowspan="1" colspan="1">44.0–53.0</td><td rowspan="1" colspan="1">dilated</td><td rowspan="1" colspan="1">present</td><td rowspan="1" colspan="1">II &lt; IV &lt; I &lt; III</td><td rowspan="1" colspan="1">dilated</td><td rowspan="1" colspan="1">present</td><td rowspan="1" colspan="1">nostril</td><td rowspan="1" colspan="1">present</td><td rowspan="1" colspan="1">one on first finger</td><td rowspan="1" colspan="1">1:1+1/1+1:2 or 1:1+1/2+2:1</td><td rowspan="1" colspan="1">2–5 notes containing a specific first note</td><td rowspan="1" colspan="1">This study; <xref ref-type="bibr" rid="B25">Liu (1950)</xref>; <xref ref-type="bibr" rid="B17">Fei et al. (2009)</xref>; <xref ref-type="bibr" rid="B30">Lyu et al. (2017)</xref></td></tr><tr><td rowspan="1" colspan="1">
                <italic><tp:taxon-name><tp:taxon-name-part taxon-name-part-type="genus" reg="Nidirana">N.</tp:taxon-name-part> <tp:taxon-name-part taxon-name-part-type="species" reg="hainanensis">hainanensis</tp:taxon-name-part></tp:taxon-name></italic>
              </td><td rowspan="1" colspan="1">32.8–33.5</td><td rowspan="1" colspan="1">/</td><td rowspan="1" colspan="1">dilated</td><td rowspan="1" colspan="1">present</td><td rowspan="1" colspan="1">II <italic>&lt;</italic>I <italic>&lt;</italic> IV <italic>&lt;</italic> III</td><td rowspan="1" colspan="1">dilated</td><td rowspan="1" colspan="1">present</td><td rowspan="1" colspan="1">nostril</td><td rowspan="1" colspan="1">present</td><td rowspan="1" colspan="1">absent</td><td rowspan="1" colspan="1">/</td><td rowspan="1" colspan="1">2–4 fast-repeated double notes</td><td rowspan="1" colspan="1"><xref ref-type="bibr" rid="B17">Fei et al. (2009)</xref>; <xref ref-type="bibr" rid="B30">Lyu et al. (2017)</xref>; <xref ref-type="bibr" rid="B28">Li et al. (2019a)</xref></td></tr><tr><td rowspan="1" colspan="1">
                <italic><tp:taxon-name><tp:taxon-name-part taxon-name-part-type="genus" reg="Nidirana">N.</tp:taxon-name-part> <tp:taxon-name-part taxon-name-part-type="species" reg="leishanensis">leishanensis</tp:taxon-name-part></tp:taxon-name></italic>
              </td><td rowspan="1" colspan="1">49.5–56.4</td><td rowspan="1" colspan="1">43.7–55.3</td><td rowspan="1" colspan="1">dilated</td><td rowspan="1" colspan="1">present</td><td rowspan="1" colspan="1">II &lt; IV &lt; I &lt; III</td><td rowspan="1" colspan="1">dilated</td><td rowspan="1" colspan="1">present</td><td rowspan="1" colspan="1">between eye and snout</td><td rowspan="1" colspan="1">present</td><td rowspan="1" colspan="1">two on first two finger</td><td rowspan="1" colspan="1">1:1+2/1+1: 2</td><td rowspan="1" colspan="1">1 note</td><td rowspan="1" colspan="1">
                <xref ref-type="bibr" rid="B28">Li et al. (2019a)</xref>
              </td></tr><tr><td rowspan="1" colspan="1">
                <italic><tp:taxon-name><tp:taxon-name-part taxon-name-part-type="genus" reg="Nidirana">N.</tp:taxon-name-part> <tp:taxon-name-part taxon-name-part-type="species" reg="lini">lini</tp:taxon-name-part></tp:taxon-name></italic>
              </td><td rowspan="1" colspan="1">44.1–63.1</td><td rowspan="1" colspan="1">57.7–68.6</td><td rowspan="1" colspan="1">dilated</td><td rowspan="1" colspan="1">present or absent</td><td rowspan="1" colspan="1">II <italic>&lt;</italic> I <italic>&lt;</italic> IV <italic>&lt;</italic> III</td><td rowspan="1" colspan="1">dilated</td><td rowspan="1" colspan="1">present</td><td rowspan="1" colspan="1">beyond snout</td><td rowspan="1" colspan="1">present</td><td rowspan="1" colspan="1">one on first finger</td><td rowspan="1" colspan="1">1:1+1/1+1:2</td><td rowspan="1" colspan="1">5–7 notes</td><td rowspan="1" colspan="1"><xref ref-type="bibr" rid="B11">Chou (1999)</xref>; <xref ref-type="bibr" rid="B17">Fei et al. (2009)</xref>; <xref ref-type="bibr" rid="B30">Lyu et al. (2017)</xref></td></tr><tr><td rowspan="1" colspan="1">
                <italic><tp:taxon-name><tp:taxon-name-part taxon-name-part-type="genus" reg="Nidirana">N.</tp:taxon-name-part> <tp:taxon-name-part taxon-name-part-type="species" reg="nankunensis">nankunensis</tp:taxon-name-part></tp:taxon-name></italic>
              </td><td rowspan="1" colspan="1">33.3–37.1</td><td rowspan="1" colspan="1">37.8–39.5</td><td rowspan="1" colspan="1">dilated</td><td rowspan="1" colspan="1">present or absent</td><td rowspan="1" colspan="1">II <italic>&lt;</italic> I <italic>&lt;</italic> IV <italic>&lt;</italic> III</td><td rowspan="1" colspan="1">dilated</td><td rowspan="1" colspan="1">present</td><td rowspan="1" colspan="1">nostril</td><td rowspan="1" colspan="1">present</td><td rowspan="1" colspan="1">one on first finger</td><td rowspan="1" colspan="1">1:1+1/1+1:2</td><td rowspan="1" colspan="1">13–15 fast-repeated notes</td><td rowspan="1" colspan="1">
                <xref ref-type="bibr" rid="B30">Lyu et al. (2017)</xref>
              </td></tr><tr><td rowspan="1" colspan="1">
                <italic><tp:taxon-name><tp:taxon-name-part taxon-name-part-type="genus" reg="Nidirana">N.</tp:taxon-name-part> <tp:taxon-name-part taxon-name-part-type="species" reg="okinavana">okinavana</tp:taxon-name-part></tp:taxon-name></italic>
              </td><td rowspan="1" colspan="1">35.5–42.8</td><td rowspan="1" colspan="1">44.6–48.8</td><td rowspan="1" colspan="1">dilated</td><td rowspan="1" colspan="1">present or absent</td><td rowspan="1" colspan="1">II <italic>&lt;</italic> I <italic>&lt;</italic> IV <italic>&lt;</italic> III</td><td rowspan="1" colspan="1">dilated</td><td rowspan="1" colspan="1">present</td><td rowspan="1" colspan="1">between eye and nostril</td><td rowspan="1" colspan="1">absent</td><td rowspan="1" colspan="1">poorly one on first finger</td><td rowspan="1" colspan="1">1:1+1/1+1:2</td><td rowspan="1" colspan="1">17–25 fast-repeated notes</td><td rowspan="1" colspan="1"><xref ref-type="bibr" rid="B34">Matsui and Utsunomiya (1983)</xref>; <xref ref-type="bibr" rid="B12">Chuaynkern et al. (2010)</xref></td></tr><tr><td rowspan="1" colspan="1">
                <italic><tp:taxon-name><tp:taxon-name-part taxon-name-part-type="genus" reg="Nidirana">N.</tp:taxon-name-part> <tp:taxon-name-part taxon-name-part-type="species" reg="pleuraden">pleuraden</tp:taxon-name-part></tp:taxon-name></italic>
              </td><td rowspan="1" colspan="1">45.4–58.7</td><td rowspan="1" colspan="1">45–62.5</td><td rowspan="1" colspan="1">not dilated</td><td rowspan="1" colspan="1">absent</td><td rowspan="1" colspan="1">II <italic>&lt;</italic> I <italic>&lt;</italic> IV <italic>&lt;</italic> III</td><td rowspan="1" colspan="1">not dilated</td><td rowspan="1" colspan="1">absent</td><td rowspan="1" colspan="1">between eye and snout</td><td rowspan="1" colspan="1">present</td><td rowspan="1" colspan="1">one on first finger</td><td rowspan="1" colspan="1">1:1+1/1+1:2 or 1:1+1/2+2:1</td><td rowspan="1" colspan="1">4–7 notes</td><td rowspan="1" colspan="1">
                <xref ref-type="bibr" rid="B30">Lyu et al. (2017)</xref>
              </td></tr><tr><td rowspan="1" colspan="1">
                <italic><tp:taxon-name><tp:taxon-name-part taxon-name-part-type="genus" reg="Nidirana">N.</tp:taxon-name-part> <tp:taxon-name-part taxon-name-part-type="species" reg="yaoica">yaoica</tp:taxon-name-part></tp:taxon-name></italic>
              </td><td rowspan="1" colspan="1">40.4–45.9</td><td rowspan="1" colspan="1">/</td><td rowspan="1" colspan="1">dilated</td><td rowspan="1" colspan="1">present</td><td rowspan="1" colspan="1">II <italic>&lt;</italic> I <italic>&lt;</italic> IV <italic>&lt;</italic> III</td><td rowspan="1" colspan="1">dilated</td><td rowspan="1" colspan="1">present</td><td rowspan="1" colspan="1">nostril</td><td rowspan="1" colspan="1">present</td><td rowspan="1" colspan="1">one on first finger</td><td rowspan="1" colspan="1">/</td><td rowspan="1" colspan="1">1–3 fast-repeated notes</td><td rowspan="1" colspan="1">
                <xref ref-type="bibr" rid="B31">Lyu et al. (2019a)</xref>
              </td></tr></tbody></table></table-wrap></tp:treatment-sec><ref-list><ref id="B37"><mixed-citation xmlns:xlink="http://www.w3.org/1999/xlink" xlink:type="simple"><person-group><name name-style="western"><surname>Pope</surname><given-names>CH</given-names></name></person-group> (<year>1931</year>) <article-title>Notes on amphibians from Fukien, Hainan and other parts of China.</article-title><source>Bulletin of the American Museum of Natural History</source><volume>61</volume>: <fpage>397</fpage>–<lpage>611</lpage>.</mixed-citation></ref><ref id="B12"><mixed-citation xmlns:xlink="http://www.w3.org/1999/xlink" xlink:type="simple"><person-group><name name-style="western"><surname>Chuaynkern</surname><given-names>Y</given-names></name><name name-style="western"><surname>Ohler</surname><given-names>A</given-names></name><name name-style="western"><surname>Inthara</surname><given-names>C</given-names></name><name name-style="western"><surname>Duengkae</surname><given-names>P</given-names></name><name name-style="western"><surname>Makchai</surname><given-names>S</given-names></name><name name-style="western"><surname>Salangsingha</surname><given-names>N</given-names></name></person-group> (<year>2010</year>) <article-title>A revision of species in the <tp:taxon-name><tp:taxon-name-part taxon-name-part-type="infraspecific-rank">subgenus</tp:taxon-name-part> <tp:taxon-name-part taxon-name-part-type="subgenus">Nidirana</tp:taxon-name-part></tp:taxon-name> Dubois, 1992, with special attention to the identity of specimens allocated to <italic><tp:taxon-name><tp:taxon-name-part taxon-name-part-type="genus">Rana</tp:taxon-name-part> <tp:taxon-name-part taxon-name-part-type="species">adenopleura</tp:taxon-name-part></tp:taxon-name></italic> Boulenger, 1909, and <italic><tp:taxon-name><tp:taxon-name-part taxon-name-part-type="genus">Rana</tp:taxon-name-part> <tp:taxon-name-part taxon-name-part-type="species">chapaensis</tp:taxon-name-part></tp:taxon-name></italic> (Bourret, 1937) (<tp:taxon-name><tp:taxon-name-part taxon-name-part-type="class">Amphibia</tp:taxon-name-part></tp:taxon-name>: <tp:taxon-name><tp:taxon-name-part taxon-name-part-type="order">Anura</tp:taxon-name-part></tp:taxon-name>: <tp:taxon-name><tp:taxon-name-part taxon-name-part-type="family">Ranidae</tp:taxon-name-part></tp:taxon-name>) from Thailand and Laos.</article-title><source>Raffles Bulletin of Zoology</source><volume>58</volume>: <fpage>291</fpage>–<lpage>310</lpage>.</mixed-citation></ref><ref id="B30"><mixed-citation xmlns:xlink="http://www.w3.org/1999/xlink" xlink:type="simple"><person-group><name name-style="western"><surname>Lyu</surname><given-names>ZT</given-names></name><name name-style="western"><surname>Zeng</surname><given-names>ZC</given-names></name><name name-style="western"><surname>Wang</surname><given-names>J</given-names></name><name name-style="western"><surname>Lin</surname><given-names>CY</given-names></name><name name-style="western"><surname>Liu</surname><given-names>ZY</given-names></name><name name-style="western"><surname>Wang</surname><given-names>YY</given-names></name></person-group> (<year>2017</year>) <article-title>Resurrection of genus <italic><tp:taxon-name><tp:taxon-name-part taxon-name-part-type="genus">Nidirana</tp:taxon-name-part></tp:taxon-name></italic> (<tp:taxon-name><tp:taxon-name-part taxon-name-part-type="order">Anura</tp:taxon-name-part></tp:taxon-name>: <tp:taxon-name><tp:taxon-name-part taxon-name-part-type="family">Ranidae</tp:taxon-name-part></tp:taxon-name>) and synonymizing <italic><tp:taxon-name><tp:taxon-name-part taxon-name-part-type="genus">N.</tp:taxon-name-part> <tp:taxon-name-part taxon-name-part-type="species">caldwelli</tp:taxon-name-part></tp:taxon-name></italic> with <italic><tp:taxon-name><tp:taxon-name-part taxon-name-part-type="genus">N.</tp:taxon-name-part> <tp:taxon-name-part taxon-name-part-type="species">adenopleura</tp:taxon-name-part></tp:taxon-name></italic>, with description of a new species from China.</article-title><source><tp:taxon-name><tp:taxon-name-part taxon-name-part-type="class">Amphibia</tp:taxon-name-part></tp:taxon-name>-<tp:taxon-name><tp:taxon-name-part taxon-name-part-type="class">Reptilia</tp:taxon-name-part></tp:taxon-name></source><volume>38</volume>: <fpage>483</fpage>–<lpage>502</lpage>. <ext-link xlink:type="simple" ext-link-type="doi" xlink:href="10.1163/15685381-00003130">https://doi.org/10.1163/15685381-00003130</ext-link></mixed-citation></ref><ref id="B25"><mixed-citation xmlns:xlink="http://www.w3.org/1999/xlink" xlink:type="simple"><person-group><name name-style="western"><surname>Liu</surname><given-names>CC</given-names></name></person-group> (<year>1950</year>) <article-title>Amphibians of western China.</article-title><source>Fieldiana: Zoology Memoirs</source><volume>2</volume>: <fpage>1</fpage>–<lpage>400</lpage>. <ext-link xlink:type="simple" ext-link-type="doi" xlink:href="10.5962/bhl.title.2977">https://doi.org/10.5962/bhl.title.2977</ext-link></mixed-citation></ref><ref id="B17"><mixed-citation xmlns:xlink="http://www.w3.org/1999/xlink" xlink:type="simple"><person-group><name name-style="western"><surname>Fei</surname><given-names>L</given-names></name><name name-style="western"><surname>Hu</surname><given-names>SQ</given-names></name><name name-style="western"><surname>Ye</surname><given-names>CY</given-names></name><name name-style="western"><surname>Huang</surname><given-names>YZ</given-names></name></person-group> (<year>2009</year>) Fauna Sinica, <tp:taxon-name><tp:taxon-name-part taxon-name-part-type="class">Amphibia</tp:taxon-name-part></tp:taxon-name> 2, <tp:taxon-name><tp:taxon-name-part taxon-name-part-type="order">Anura</tp:taxon-name-part></tp:taxon-name><tp:taxon-name><tp:taxon-name-part taxon-name-part-type="family">Ranidae</tp:taxon-name-part></tp:taxon-name>. Science Press, Beijing.</mixed-citation></ref><ref id="B28"><mixed-citation xmlns:xlink="http://www.w3.org/1999/xlink" xlink:type="simple"><person-group><name name-style="western"><surname>Li</surname><given-names>SZ</given-names></name><name name-style="western"><surname>Wei</surname><given-names>G</given-names></name><name name-style="western"><surname>Xu</surname><given-names>N</given-names></name><name name-style="western"><surname>Cui</surname><given-names>JG</given-names></name><name name-style="western"><surname>Fei</surname><given-names>L</given-names></name><name name-style="western"><surname>Jiang</surname><given-names>JP</given-names></name><name name-style="western"><surname>Liu</surname><given-names>J</given-names></name><name name-style="western"><surname>Wang</surname><given-names>B</given-names></name></person-group> (<year>2019a</year>) A new species of the Asian music frog genus <italic><tp:taxon-name><tp:taxon-name-part taxon-name-part-type="genus">Nidirana</tp:taxon-name-part></tp:taxon-name></italic> (<tp:taxon-name><tp:taxon-name-part taxon-name-part-type="class">Amphibia</tp:taxon-name-part></tp:taxon-name>, <tp:taxon-name><tp:taxon-name-part taxon-name-part-type="order">Anura</tp:taxon-name-part></tp:taxon-name>, <tp:taxon-name><tp:taxon-name-part taxon-name-part-type="family">Ranidae</tp:taxon-name-part></tp:taxon-name>) from Southwestern China. PeerJ 7: e7157. <ext-link xlink:type="simple" ext-link-type="doi" xlink:href="10.7717/peerj.5695">https://doi.org/10.7717/peerj.5695</ext-link></mixed-citation></ref><ref id="B11"><mixed-citation xmlns:xlink="http://www.w3.org/1999/xlink" xlink:type="simple"><person-group><name name-style="western"><surname>Chou</surname><given-names>WH</given-names></name></person-group> (<year>1999</year>) <article-title>A new frog of the genus <italic><tp:taxon-name><tp:taxon-name-part taxon-name-part-type="genus">Rana</tp:taxon-name-part></tp:taxon-name></italic> (<tp:taxon-name><tp:taxon-name-part taxon-name-part-type="order">Anura</tp:taxon-name-part></tp:taxon-name>: <tp:taxon-name><tp:taxon-name-part taxon-name-part-type="family">Ranidae</tp:taxon-name-part></tp:taxon-name>) from China.</article-title><source>Herpetologica</source><volume>55</volume>(<issue>3</issue>): <fpage>389</fpage>–<lpage>400</lpage>.</mixed-citation></ref><ref id="B34"><mixed-citation xmlns:xlink="http://www.w3.org/1999/xlink" xlink:type="simple"><person-group><name name-style="western"><surname>Matsui</surname><given-names>M</given-names></name><name name-style="western"><surname>Utsunomiya</surname><given-names>T</given-names></name></person-group> (<year>1983</year>) <article-title>Mating call characteristics of the frogs of the <tp:taxon-name><tp:taxon-name-part taxon-name-part-type="infraspecific-rank">subgenus</tp:taxon-name-part> <tp:taxon-name-part taxon-name-part-type="subgenus">Babina</tp:taxon-name-part></tp:taxon-name> with reference to their relationship with <italic><tp:taxon-name><tp:taxon-name-part taxon-name-part-type="genus">Rana</tp:taxon-name-part> <tp:taxon-name-part taxon-name-part-type="species">adenopleura</tp:taxon-name-part></tp:taxon-name></italic>.</article-title><source>Journal of Herpetology</source><volume>17</volume>: <fpage>32</fpage>–<lpage>37</lpage>. <ext-link xlink:type="simple" ext-link-type="doi" xlink:href="10.2307/1563777">https://doi.org/10.2307/1563777</ext-link></mixed-citation></ref><ref id="B31"><mixed-citation xmlns:xlink="http://www.w3.org/1999/xlink" xlink:type="simple"><person-group><name name-style="western"><surname>Lyu</surname><given-names>ZT</given-names></name><name name-style="western"><surname>Mo</surname><given-names>YM</given-names></name><name name-style="western"><surname>Wan</surname><given-names>H</given-names></name><name name-style="western"><surname>Li</surname><given-names>YL</given-names></name><name name-style="western"><surname>Pan</surname><given-names>H</given-names></name><name name-style="western"><surname>Wang</surname><given-names>YY</given-names></name></person-group> (<year>2019a</year>) <article-title>Description of a new species of Music frogs (<tp:taxon-name><tp:taxon-name-part taxon-name-part-type="order">Anura</tp:taxon-name-part></tp:taxon-name>, <tp:taxon-name><tp:taxon-name-part taxon-name-part-type="family">Ranidae</tp:taxon-name-part></tp:taxon-name>, <italic><tp:taxon-name><tp:taxon-name-part taxon-name-part-type="genus">Nidirana</tp:taxon-name-part></tp:taxon-name></italic>) from Mt Dayao, southern China.</article-title><source>ZooKeys</source><volume>858</volume>: <fpage>109</fpage>–<lpage>126</lpage>. <ext-link xlink:type="simple" ext-link-type="doi" xlink:href="10.3897/zookeys.858.34363">https://doi.org/10.3897/zookeys.858.34363</ext-link></mixed-citation></ref><ref id="B45"><mixed-citation xmlns:xlink="http://www.w3.org/1999/xlink" xlink:type="simple"><person-group><name name-style="western"><surname>Wu</surname><given-names>L</given-names></name><name name-style="western"><surname>Dong</surname><given-names>Q</given-names></name><name name-style="western"><surname>Xu</surname><given-names>RH</given-names></name></person-group> (<year>1986</year>) Amphibians of Guizhou province. Guizhou People Press, Guiyang.</mixed-citation></ref><ref id="B14"><mixed-citation xmlns:xlink="http://www.w3.org/1999/xlink" xlink:type="simple"><person-group><name name-style="western"><surname>Fei</surname><given-names>L</given-names></name><name name-style="western"><surname>Ye</surname><given-names>CY</given-names></name><name name-style="western"><surname>Huang</surname><given-names>YZ</given-names></name></person-group> (<year>1990</year>) Key to Chinese Amphibians. Publishing House for Scientific and Technological, Chongqing.</mixed-citation></ref></ref-list></tp:taxon-treatment>
