# Supplementary material for: A new species of the Music frog Nidirana (Anura, Ranidae) from Guizhou Province, China
Source: Zookeys. 2020 Jan 16;904:63–87. doi: 10.3897/zookeys.904.39161 (PMC6978407; doi:10.3897/zookeys.904.39161)
Supplement: Supplementary material 1 [file zookeys-904-063-s001.xlsx]

## Sheet: Sheet1
Table S1. Measurements of Nidirana yeae sp. nov. and N. daunchina. Unit in mm. For abbreviations of characters see the Methods section.
Species	Voucher	Locality	Sex	SVL	HDL	HDW	SL	IND	UEW	IOD	ED	TYD	TED	LAL	LW	HND	RAD	FIL	FIIL	FIIIL	FIVL	HLL	THL	TL	TW	TFL	FL
Nidirana yeae sp. nov.	CIBTZ20190608004	Huanglian Town, Tongzi County, Guizhou Province, China	Male	40.24	14.26	14.78	6.76	5.44	2.78	3.92	5.24	3.58	1.6	16.9	3.36	10.1	8	5.2	3.3	5.8	4.5	61.16	18.92	19.62	6.3	26.94	21.6
Nidirana yeae sp. nov.	CIBTZ20190608006	Huanglian Town, Tongzi County, Guizhou Province, China	Male	44.46	15.4	16.2	7.1	5.5	3.54	4.1	4.92	4.12	2	18.62	3.9	11.5	9.62	5.6	4.4	7.56	5	69.32	22.16	22.76	7.34	29.22	24
Nidirana yeae sp. nov.	CIBTZ20160714016	Huanglian Town, Tongzi County, Guizhou Province, China	Male	42.8	14	15.14	6.82	5.46	3.32	3.64	4	3.74	1.6	15.96	3.8	10.6	8.32	5.8	3.7	6.7	4.6	65	19	20.82	6.3	27.3	21
Nidirana yeae sp. nov.	CIBTZ20190608003	Huanglian Town, Tongzi County, Guizhou Province, China	Male	43.1	15.3	15.02	7.26	5.3	3.4	3.84	4.22	3.88	1.4	17.24	3.94	11.2	8.4	5.3	4	6.5	4.7	64.82	21.72	22.14	6.88	30.8	20.92
Nidirana yeae sp. nov.	CIBTZ20160714017	Huanglian Town, Tongzi County, Guizhou Province, China	Male	44.16	16.82	15.52	7.16	5.42	3.52	4.62	4.72	4.72	1.2	18.64	3.74	11.9	9.6	6	4	7.1	4.7	70.9	20.92	21.46	6.8	32.16	22.58
Nidirana yeae sp. nov.	CIBTZ20190608011	Huanglian Town, Tongzi County, Guizhou Province, China	Male	42.96	16.62	14.72	6.88	5.52	3.4	5	4.28	4.1	1.8	17.66	3.94	11.3	8.6	5	4	6.5	4.7	63.34	20.4	20.96	7.06	29.62	23.34
Nidirana yeae sp. nov.	CIBTZ20190608013	Huanglian Town, Tongzi County, Guizhou Province, China	Male	39.22	13.34	13.08	5.7	4.68	3.12	3.46	4.52	3.46	1.2	16.94	3.6	11.1	7.7	5.7	4.6	7.2	5	59.82	18.28	20.96	6.22	30.96	21.48
Nidirana yeae sp. nov.	CIBTZ20190608001	Huanglian Town, Tongzi County, Guizhou Province, China	Male	41.22	16.38	15.1	6.88	5.5	2.46	4.32	4.14	4.26	1.2	19	3.64	10.6	8.1	5.9	4.3	7	4.9	62.58	21.16	22.56	6.22	29.12	20.9
Nidirana yeae sp. nov.	CIBTZ20190608010	Huanglian Town, Tongzi County, Guizhou Province, China	Male	43.84	12.76	15.16	6.86	5.92	2.26	5.22	4.22	3.32	1.3	16.96	4	10.8	9.1	5.1	4.3	6.7	4.5	68.16	22.48	22.56	6.68	32.16	21.66
Nidirana yeae sp. nov.	CIBTZ20190608005	Huanglian Town, Tongzi County, Guizhou Province, China	Female	44.72	16.58	15.1	7.1	5.62	2.42	5.1	4	3.74	1.6	19.12	3.88	11	9	6	4.4	7.1	5	62.38	21.66	22.56	6	33.2	23.32
Nidirana daunchina	CIB2011081603	E’mei Mountain, Sichuan Province, China	Male	46.1	18.9	16.66	7.04	5.5	3.08	4.17	5.42	4.22	0.84	20.17	3.57	12.09	9.76	6.56	4.86	6.99	5.23	75.07	23	24.34	5.93	23.85	36.68
Nidirana daunchina	CIB2011081601	E’mei Mountain, Sichuan Province, China	Male	46.3	20.67	17.5	7.32	6.56	3.34	4.76	6.18	4.82	1.15	21.12	4.55	11.98	9.87	5.98	4.9	7.54	5.25	74.1	22.03	23.8	6.95	24.88	35.21
Nidirana daunchina	CIB20110629001	E’mei Mountain, Sichuan Province, China	Male	46.34	17.69	16.22	7.31	5.85	3.23	4.23	5.67	4.03	1.13	19.78	4.08	11.43	9.7	5.69	4.3	6.24	4.54	73.64	20.6	23.75	6.99	23.86	34.26
